# Supplementary material for: From 2D kaolinite to 3D amorphous cement
Source: Sci Rep. 2025 Jan 11;15:1669. doi: 10.1038/s41598-024-81882-1 (PMC11724968; doi:10.1038/s41598-024-81882-1)
Supplement: Supplementary file 1 — Supplementary Material 1 [file 41598_2024_81882_MOESM1_ESM.cif]

data_UX1nosand2_2_publ
_gsas_GSASII_version  5699
_audit_creation_method  "created in GSAS-II"
_audit_creation_date  2024-01-22T10:54
_audit_author_name  "Juan A. G. Carrio"
_audit_update_record
   "2024-01-22T10:54  Initial software-generated CIF"
_pd_block_id  2024-01-22T10:54|UX1nosand2_2|JuanA.G.Carrio|PubInfo

# Project-specific version of Template template follows

loop_
  _publ_author_name
  _publ_author_footnote
  _publ_author_address
         'Juan Alfredo Guevara Carrio'           ?         'CA2DM, National University of Singapore'        
         'Alexandra Ines Sarabando de Carvalho'  ?         'CA2DM, National University of Singapore'
_publ_contact_author_name               ?
_publ_contact_author_address            ?
_publ_contact_author_email              ?
_publ_contact_author_fax                ?
_publ_contact_author_phone              ?
_publ_contact_letter                    ?
_publ_requested_journal                 ?
_publ_requested_coeditor_name           ?
_publ_requested_category                ?
_journal_data_validation_number         ?
_journal_date_recd_electronic           ?
_journal_date_to_coeditor               ?
_journal_date_from_coeditor             ?
_journal_date_accepted                  ?
_journal_date_printers_first            ?
_journal_date_printers_final            ?
_journal_date_proofs_out                ?
_journal_date_proofs_in                 ?
_journal_coeditor_name                  ?
_journal_coeditor_code                  ?
_journal_coeditor_notes                 ?
_journal_techeditor_code                ?
_journal_techeditor_notes               ?
_journal_coden_astm                     ?
_journal_name_full                      ?
_journal_year                           ?
_journal_volume                         ?
_journal_issue                          ?
_journal_page_first                     ?
_journal_page_last                      ?
_journal_paper_category                 ?
_journal_suppl_publ_number              ?
_journal_suppl_publ_pages               ?
_publ_section_title                     ?
_publ_section_title_footnote            ?
_publ_section_synopsis                  ?
_publ_section_abstract                  ?
_publ_section_comment                   ?
_publ_section_exptl_prep                ?
_publ_section_exptl_refinement          ?
_publ_section_references                ?
_publ_section_figure_captions           ?
_publ_section_acknowledgements          ?
_refine_special_details                 ?
_pd_proc_ls_special_details             ?
_computing_molecular_graphics           ?
_computing_publication_material         ?
_refine_ls_weighting_scheme             ?
_refine_ls_weighting_details            ?
_refine_ls_hydrogen_treatment           ?
_refine_ls_extinction_method            ?
_refine_ls_extinction_coef              ?
_refine_ls_number_constraints           ?
_refine_ls_restrained_s_all             ?
_refine_ls_restrained_s_obs             ?
_pd_prep_cool_rate                      ?
_pd_prep_pressure                       ?
_pd_prep_temperature                    ?
_pd_char_colour                         ?
data_UX1nosand2_2_overall
_pd_block_id  2024-01-22T10:54|UX1nosand2_2|JuanA.G.Carrio|Overall
_pd_proc_info_datetime  2024-01-22T10:54
_pd_calc_method  "Rietveld Refinement"
_computing_structure_refinement
   "GSAS-II (Toby & Von Dreele, J. Appl. Cryst. 46, 544-549, 2013)"
_refine_ls_matrix_type  full
_refine_ls_number_parameters  27
_refine_ls_goodness_of_fit_all  2.946
_refine_ls_shift/su_max  2.2523

# OVERALL WEIGHTED R-FACTOR
_refine_ls_wR_factor_obs  0.08291
# POINTERS TO PHASE AND/OR HISTOGRAM BLOCKS
loop_   _pd_phase_block_id
  2024-01-22T10:54|UX1nosand2_2|phase_1|JuanA.G.Carrio
  2024-01-22T10:54|UX1nosand2_2|phase_0|JuanA.G.Carrio
loop_   _pd_block_diffractogram_id
  2024-01-22T10:54|UX1nosand2_2|JuanA.G.Carrio|RigakuCA2DM_hist_0
  2024-01-22T10:54|UX1nosand2_2|JuanA.G.Carrio|RigakuCA2DM_hist_1

data_UX1nosand2_2_phase_1

# Information for phase 1
_pd_block_id  2024-01-22T10:54|UX1nosand2_2|phase_1|JuanA.G.Carrio

# Project-specific version of Template template follows

_pd_char_particle_morphology            ?
_chemical_name_systematic               ?
_chemical_name_common                   ?
_chemical_formula_moiety                ?
_chemical_formula_structural            ?
_chemical_formula_analytical            ?
_chemical_melting_point                 ?
_chemical_compound_source               UX-CA2DM
_symmetry_space_group_name_hall         ?
_exptl_crystal_f_000                    ?
_exptl_crystal_density_meas             ?
_exptl_crystal_density_method           ?
_cell_special_details                   ?
_geom_special_details                   ?
_computing_structure_solution           ?

# phase info for K.465 Na.03 Ba.01 N.36 H2.86 Al2.73 Si3.128 O11.236 Muscovite Fra follows
_pd_phase_name
   "K.465 Na.03 Ba.01 N.36 H2.86 Al2.73 Si3.128 O11.236 Muscovite Fra"
_cell_measurement_temperature  ?
_cell_length_a  8.960(5)
_cell_length_b  5.0461(19)
_cell_length_c  19.940(13)
_cell_angle_alpha  90
_cell_angle_beta   96.68(4)
_cell_angle_gamma  90
_cell_volume  895.4(5)
_exptl_crystal_density_diffrn  1.6783
_symmetry_cell_setting  monoclinic
_symmetry_space_group_name_H-M  "C 2/c"
loop_
    _space_group_symop_id
    _space_group_symop_operation_xyz
     1  x,y,z
     2  -x,y,1/2-z
     3  -x,-y,-z
     4  x,-y,1/2+z
     5  1/2+x,1/2+y,z
     6  1/2-x,1/2+y,1/2-z
     7  1/2-x,1/2-y,-z
     8  1/2+x,1/2-y,1/2+z

# ATOMIC COORDINATES AND DISPLACEMENT PARAMETERS
loop_ 
   _atom_site_label
   _atom_site_type_symbol
   _atom_site_fract_x
   _atom_site_fract_y
   _atom_site_fract_z
   _atom_site_occupancy
   _atom_site_adp_type
   _atom_site_U_iso_or_equiv
   _atom_site_site_symmetry_multiplicity
K      K    0.00000     0.14487     0.25000     0.4650     Uani 0.0286     4   
Na     Na   0.00000     7.62888     0.25000     0.0300     Uani 0.0286     4   
Ba     Ba   0.00000     0.10420     0.25000     0.0100     Uani 0.0286     4   
N      N    0.00000     0.10420     0.25000     0.3600     Uani 0.0286     4   
H      H    0.00000     0.10420     0.25000     1.4400     Uani 0.0286     4   
Al6    Al   -0.08192    0.51188     0.15099     0.2023     Uani 0.0112     8   
Si7    Si   2.11729     3.53138     -0.70023    0.0465     Uani 0.0127     8   
Al8    Al   -0.55284    -1.78058    -0.12535    -0.2027    Uani 0.0127     8   
Al9    Al   -9.01066    -5.37594    2.19298     -0.0704    Uani 0.0144     8   
Al10   Al   1.31505     10.61202    1.99595     0.3885     Uani 0.0144     8   
O1     O    0.07850     0.55800     0.05280     0.9400     Uiso 0.0150     8   
O2     O    0.27040     0.13700     0.05280     0.9420     Uiso 0.0160     8   
O3     O    0.19640     0.31800     0.16590     0.9320     Uiso 0.0170     8   
O4     O    0.47220     0.14800     0.16520     0.9330     Uiso 0.0200     8   
O5     O    0.24910     0.81300     0.15390     0.9410     Uiso 0.0220     8   
O16    O    0.95670     0.05970     0.04900     0.9300     Uiso 0.0120     8   

loop_
   _atom_site_aniso_label
   _atom_site_aniso_U_11
   _atom_site_aniso_U_22
   _atom_site_aniso_U_33
   _atom_site_aniso_U_12
   _atom_site_aniso_U_13
   _atom_site_aniso_U_23
K      0.0270      0.0240      0.0350      0.0000      0.0048      0.0000      
Na     0.0270      0.0240      0.0350      0.0000      0.0048      0.0000      
Ba     0.0270      0.0240      0.0350      0.0000      0.0048      0.0000      
N      0.0270      0.0240      0.0350      0.0000      0.0048      0.0000      
H      0.0270      0.0240      0.0350      0.0000      0.0048      0.0000      
Al6    0.0130      0.0080      0.0130      0.0007      0.0029      0.0020      
Si7    0.0117      0.0110      0.0160      0.0012      0.0036      0.0007      
Al8    0.0117      0.0110      0.0160      0.0012      0.0036      0.0007      
Al9    0.0140      0.0110      0.0190      -0.0020     0.0053      -0.0011     
Al10   0.0140      0.0110      0.0190      -0.0020     0.0053      -0.0011     

# MOLECULAR GEOMETRY
loop_
   _geom_bond_atom_site_label_1
   _geom_bond_atom_site_label_2
   _geom_bond_distance
   _geom_bond_site_symmetry_1
   _geom_bond_site_symmetry_2
   _geom_bond_publ_flag
  K      Al6    2.74399      1_555    1_555 yes
  K      Al6    2.74399      1_555    2_555 yes
  K      Al8    2.67298      1_555    7_435 yes
  K      Al8    2.67298      1_555    8_535 yes
  K      O3     2.71262      1_555    1_555 yes
  K      O3     2.71262      1_555    2_555 yes
  K      O4     3.01824      1_555    5_445 yes
  K      O4     3.04455      1_555    5_455 yes
  K      O4     3.01824      1_555    6_545 yes
  K      O4     3.04455      1_555    6_555 yes
  K      O5     2.90578      1_555    5_445 yes
  K      O5     2.90578      1_555    6_545 yes
  Ba     Al6    2.88647      1_555    1_555 yes
  Ba     Al6    2.88647      1_555    2_555 yes
  Ba     Al8    2.73276      1_555    7_435 yes
  Ba     Al8    2.73276      1_555    8_535 yes
  Ba     O3     2.78549      1_555    1_555 yes
  Ba     O3     2.78549      1_555    2_555 yes
  Ba     O4     2.85006      1_555    5_445 yes
  Ba     O4     2.85006      1_555    6_545 yes
  Ba     O5     2.97219      1_555    5_445 yes
  Ba     O5     2.97219      1_555    6_545 yes
  Al6    K      2.74399      1_555    1_555 yes
  Al6    Ba     2.88647      1_555    1_555 yes
  Al6    Al8    1.79587      1_555    7_435 yes
  Al6    O4     0.86905      1_555    5_455 yes
  Al6    O5     1.82298      1_555    5_445 yes
  Si7    Al8    2.58536      1_555    8_764 yes
  Si7    O5     1.80106      1_555    6_774 yes
  Al8    K      2.67298      1_555    7_435 yes
  Al8    Ba     2.73276      1_555    7_435 yes
  Al8    Al6    1.79587      1_555    7_435 yes
  Al8    O1     2.0452       1_555    7_435 yes
  Al8    O3     1.44983      1_555    7_435 yes
  Al8    O4     2.1736       1_555    3_535 yes
  Al8    O16    1.99929      1_555    7_535 yes
  O1     Al8    2.0452       1_555    7_435 yes
  O3     K      2.71262      1_555    1_555 yes
  O3     Ba     2.78549      1_555    1_555 yes
  O3     Al8    1.44983      1_555    7_435 yes
  O4     K      3.04455      1_555    5_545 yes
  O4     K      3.01824      1_555    5_555 yes
  O4     Ba     2.85006      1_555    5_555 yes
  O4     Al6    0.86905      1_555    5_545 yes
  O4     Al8    2.1736       1_555    3_535 yes
  O5     K      2.90578      1_555    5_555 yes
  O5     Ba     2.97219      1_555    5_555 yes
  O5     Al6    1.82298      1_555    5_555 yes
  O16    Al8    1.99929      1_555    7_535 yes

loop_
   _geom_angle_atom_site_label_1
   _geom_angle_atom_site_label_2
   _geom_angle_atom_site_label_3
   _geom_angle
   _geom_angle_site_symmetry_1
   _geom_angle_site_symmetry_2
   _geom_angle_site_symmetry_3
   _geom_angle_publ_flag
  Al6    K      Al6    95.102        1_555  1_555    2_555 yes
  Al6    K      Al8    38.695        1_555  1_555    7_435 yes
  Al6    K      Al8    115.763       2_555  1_555    7_435 yes
  Al6    K      Al8    115.763       1_555  1_555    8_536 yes
  Al6    K      Al8    38.695        2_555  1_555    8_536 yes
  Al8    K      Al8    150.311       7_435  1_555    8_536 yes
  Al6    K      O3     58.419        1_555  1_555    1_555 yes
  Al6    K      O3     95.104        2_555  1_555    1_555 yes
  Al8    K      O3     31.223        7_435  1_555    1_555 yes
  Al8    K      O3     133.64        8_536  1_555    1_555 yes
  Al6    K      O3     95.104        1_555  1_555    2_555 yes
  Al6    K      O3     58.419        2_555  1_555    2_555 yes
  Al8    K      O3     133.64        7_435  1_555    2_555 yes
  Al8    K      O3     31.223        8_536  1_555    2_555 yes
  O3     K      O3     142.424       1_555  1_555    2_555 yes
  Al6    Ba     Al6    89.088        1_555  1_555    2_555 yes
  Al6    Ba     Al8    37.149        1_555  1_555    7_435 yes
  Al6    Ba     Al8    109.44        2_555  1_555    7_435 yes
  Al6    Ba     Al8    109.44        1_555  1_555    8_536 yes
  Al6    Ba     Al8    37.149        2_555  1_555    8_536 yes
  Al8    Ba     Al8    141.985       7_435  1_555    8_536 yes
  K      Al6    Ba     3.007         1_555  1_555    1_555 yes
  K      Al6    Al8    68.514        1_555  1_555    7_435 yes
  Ba     Al6    Al8    66.772        1_555  1_555    7_435 yes
  K      Al6    O4     101.914       1_555  1_555    5_455 yes
  Ba     Al6    O4     104.622       1_555  1_555    5_455 yes
  Al8    Al6    O4     103.793       7_435  1_555    5_455 yes
  K      Al6    O5     76.066        1_555  1_555    5_445 yes
  Ba     Al6    O5     74.451        1_555  1_555    5_445 yes
  Al8    Al6    O5     103.864       7_435  1_555    5_445 yes
  O4     Al6    O5     149.172       5_455  1_555    5_445 yes
  K      Al8    Ba     4.163         7_435  1_555    7_435 yes
  K      Al8    Al6    72.791        7_435  1_555    7_435 yes
  Ba     Al8    Al6    76.079        7_435  1_555    7_435 yes
  K      Al8    O3     75.897        7_435  1_555    7_435 yes
  Ba     Al8    O3     76.788        7_435  1_555    7_435 yes
  Al6    Al8    O3     109.804       7_435  1_555    7_435 yes
  K      O3     Al8    72.88         1_555  1_555    7_435 yes
_pd_proc_ls_pref_orient_corr
;
March-Dollase correction, histogram 1 coef. = 1.000 axis = [0, 0, 1]
March-Dollase correction, histogram 2 coef. = 1.000 axis = [0, 0, 1]
;

data_UX1nosand2_2_phase_0

# Information for phase 0
_pd_block_id  2024-01-22T10:54|UX1nosand2_2|phase_0|JuanA.G.Carrio

# Project-specific version of Template template follows

_pd_char_particle_morphology            ?
_chemical_name_systematic               ?
_chemical_name_common                   ?
_chemical_formula_moiety                ?
_chemical_formula_structural            ?
_chemical_formula_analytical            ?
_chemical_melting_point                 ?
_chemical_compound_source               UX-CA2DM
_symmetry_space_group_name_hall         ?
_exptl_crystal_f_000                    ?
_exptl_crystal_density_meas             ?
_exptl_crystal_density_method           ?
_cell_special_details                   ?
_geom_special_details                   ?
_computing_structure_solution           ?

# phase info for Si O2 Quartz 2 follows
_pd_phase_name  "Si O2 Quartz 2"
_cell_measurement_temperature  300.0
_cell_length_a  4.92176(19)
_cell_length_b  4.92176
_cell_length_c  5.41005(20)
_cell_angle_alpha  90
_cell_angle_beta   90
_cell_angle_gamma  120
_cell_volume  113.4938(31)
_exptl_crystal_density_diffrn  4.9823
_symmetry_cell_setting  trigonal
_symmetry_space_group_name_H-M  "P 31 2 1"
loop_
    _space_group_symop_id
    _space_group_symop_operation_xyz
     1  x,y,z
     2  -y,x-y,1/3+z
     3  y-x,-x,2/3+z
     4  y,x,-z
     5  -x,y-x,1/3-z
     6  x-y,-y,2/3-z

# ATOMIC COORDINATES AND DISPLACEMENT PARAMETERS
loop_ 
   _atom_site_label
   _atom_site_type_symbol
   _atom_site_fract_x
   _atom_site_fract_y
   _atom_site_fract_z
   _atom_site_occupancy
   _atom_site_adp_type
   _atom_site_U_iso_or_equiv
   _atom_site_site_symmetry_multiplicity
Si     Si   0.56434     0.06064     -0.28800    1.3575     Uani 0.0735     6   
O      O    0.40656     0.14997     -0.21461    1.1643     Uani 0.0336     6   

loop_
   _atom_site_aniso_label
   _atom_site_aniso_U_11
   _atom_site_aniso_U_22
   _atom_site_aniso_U_33
   _atom_site_aniso_U_12
   _atom_site_aniso_U_13
   _atom_site_aniso_U_23
Si     0.1000      -0.0266     0.0609      -0.0463     0.0092      0.0301      
O      0.2032      -0.0416     0.0319      0.1100      0.1559      0.1212      

# MOLECULAR GEOMETRY
loop_
   _geom_bond_atom_site_label_1
   _geom_bond_atom_site_label_2
   _geom_bond_distance
   _geom_bond_site_symmetry_1
   _geom_bond_site_symmetry_2
   _geom_bond_publ_flag
  Si     Si     2.71831      1_555    2_655 yes
  Si     Si     2.71831      1_555    3_664 yes
  Si     Si     2.56854      1_555    5_654 yes
  Si     Si     2.56854      1_555    5_664 yes
  Si     Si     1.41089      1_555    6_554 yes
  Si     O      1.13817      1_555    1_555 yes
  Si     O      1.86267      1_555    5_654 yes
  Si     O      1.62399      1_555    6_554 yes
  O      Si     1.13817      1_555    1_555 yes
  O      Si     1.86267      1_555    5_664 yes
  O      Si     1.62399      1_555    6_554 yes
  O      O      1.37973      1_555    6_554 yes

loop_
   _geom_angle_atom_site_label_1
   _geom_angle_atom_site_label_2
   _geom_angle_atom_site_label_3
   _geom_angle
   _geom_angle_site_symmetry_1
   _geom_angle_site_symmetry_2
   _geom_angle_site_symmetry_3
   _geom_angle_publ_flag
  Si     Si     O      78.347        6_554  1_555    1_555 yes
  Si     Si     O      100.219       6_554  1_555    5_654 yes
  O      Si     O      147.488       1_555  1_555    5_654 yes
  Si     Si     O      43.346        6_554  1_555    6_554 yes
  O      Si     O      56.709        1_555  1_555    6_554 yes
  O      Si     O      99.889        5_654  1_555    6_554 yes
  Si     O      Si     115.606       1_555  1_555    5_664 yes
  Si     O      Si     58.307        1_555  1_555    6_554 yes
  Si     O      Si     160.107       5_664  1_555    6_554 yes
  Si     O      O      79.697        1_555  1_555    6_554 yes
  Si     O      O      155.993       5_664  1_555    6_554 yes
  Si     O      O      43.594        6_554  1_555    6_554 yes
_pd_proc_ls_pref_orient_corr
;
March-Dollase correction, histogram 1 coef. = 1.000 axis = [0, 0, 1]
March-Dollase correction, histogram 2 coef. = 1.000 axis = [0, 0, 1]
;

data_UX1nosand2_2_pwd_0
# Information for histogram 0: PWDR MK1_xy origin.txt
_pd_proc_ls_profile_function
;
Finger-Cox-Jephcoat function parameters U, V, W, X, Y, SH/L:
  peak variance(Gauss) = Utan(Th)^2^+Vtan(Th)+W:
  peak HW(Lorentz) = X/cos(Th)+Ytan(Th); SH/L = S/L+H/L
  U, V, W in (centideg)^2^, X & Y in centideg
    450.401, -1.000, 41.859, 6.373, 17.059, 0.002, 
;
_pd_block_id
   2024-01-22T10:54|UX1nosand2_2|JuanA.G.Carrio|RigakuCA2DM_hist_0

# Project-specific version of Template template follows

_exptl_special_details                  ?
_pd_proc_info_excluded_regions          ?
_pd_instr_location                      ?
_pd_calibration_special_details         ?
_diffrn_source                          ?
_diffrn_source_target                   ?
_diffrn_source_type                     ?
_diffrn_measurement_device_type         ?
_diffrn_detector                        ?
_diffrn_detector_type                   ?
_pd_meas_scan_method                    ?
_pd_meas_special_details                ?
_computing_data_collection              ?
_computing_data_reduction               'integration & calibration: GSAS-II'
_pd_proc_info_data_reduction            ?
_diffrn_radiation_monochromator         ?
_pd_instr_dist_src/mono                 ?
_pd_instr_dist_mono/spec                ?
_pd_instr_dist_src/spec                 ?
_pd_instr_dist_spec/anal                ?
_pd_instr_dist_anal/detc                ?
_pd_instr_dist_spec/detc                ?
_pd_spec_size_axial                     ?
_pd_spec_size_equat                     ?
_pd_spec_size_thick                     ?
_pd_spec_mounting                       ?
_pd_spec_mount_mode                     ?
_pd_spec_shape                          ?
loop_
     _atom_type_symbol
     _atom_type_scat_dispersion_real
     _atom_type_scat_dispersion_imag
     _atom_type_scat_dispersion_source
  H         0.000   0.000   https://subversion.xray.aps.anl.gov/pyGSAS/trunk/atmdata.py
  Al        0.213   0.246   https://subversion.xray.aps.anl.gov/pyGSAS/trunk/atmdata.py
  Ba       -1.050   8.459   https://subversion.xray.aps.anl.gov/pyGSAS/trunk/atmdata.py
  K         0.387   1.066   https://subversion.xray.aps.anl.gov/pyGSAS/trunk/atmdata.py
  N         0.031   0.018   https://subversion.xray.aps.anl.gov/pyGSAS/trunk/atmdata.py
  Na        0.135   0.124   https://subversion.xray.aps.anl.gov/pyGSAS/trunk/atmdata.py
  O         0.049   0.032   https://subversion.xray.aps.anl.gov/pyGSAS/trunk/atmdata.py
  Si        0.254   0.330   https://subversion.xray.aps.anl.gov/pyGSAS/trunk/atmdata.py

_diffrn_radiation_type  K\a~1,2~
loop_
   _diffrn_radiation_wavelength
   _diffrn_radiation_wavelength_wt
   _diffrn_radiation_wavelength_id
  1.54051         1.0             1     
  1.54433         0.5000          2     

# PHASE TABLE
loop_
   _pd_phase_id
   _pd_phase_block_id
   _pd_phase_mass_%
  0  2024-01-22T10:54|UX1nosand2_2|phase_0|JuanA.G.Carrio  0.131(12)
  1  2024-01-22T10:54|UX1nosand2_2|phase_1|JuanA.G.Carrio  0.869(12)
loop_
   _gsas_proc_phase_R_F_factor
   _gsas_proc_phase_R_Fsqd_factor
   _gsas_proc_phase_id
   _gsas_proc_phase_block_id
    0.29406  0.49724  0  2024-01-22T10:54|UX1nosand2_2|phase_0|JuanA.G.Carrio
    0.34919  0.85054  1  2024-01-22T10:54|UX1nosand2_2|phase_1|JuanA.G.Carrio
_pd_proc_ls_prof_R_factor     0.03342
_pd_proc_ls_prof_wR_factor    0.05142
_gsas_proc_ls_prof_R_B_factor   0.07534
_gsas_proc_ls_prof_wR_B_factor  0.20012
_pd_proc_ls_prof_wR_expected  0.02855
_refine_ls_goodness_of_fit_all  1.80
_diffrn_radiation_probe  x-ray
_diffrn_radiation_polarisn_ratio  0.7000
_pd_proc_ls_background_function
;
Background function: "chebyschev-1" function with 18 terms:
    1111.3(19), -228.3(31), -355.7(31), 232.2(30), 250.7(28), 
    -363.4(29), 94.9(27), 150.7(27), -105.8(26), -53.5(26), 113.0(25), 
    -38.2(25), -22.5(24), 21.5(23), 29.3(22), -50.9(22), 4.4(20), 
    15.0(20), 
;
_diffrn_ambient_temperature  300
_diffrn_ambient_pressure  100

# STRUCTURE FACTOR TABLE
loop_
   _pd_refln_phase_id
   _refln_index_h
   _refln_index_k
   _refln_index_l
   _refln_F_squared_meas
   _refln_F_squared_calc
   _refln_phase_calc
   _refln_d_spacing
   _gsas_i100_meas
  0  1    0    0    2758.0349  591.6613   180.0   4.26237  14.82  
  0  1    0    1    5147.0297  3395.9306  60.0    3.34808  16.86  
  0  1    0    -1   3235.1396  2134.4950  -60.0   3.34808  10.60  
  0  1    1    0    455.3490   561.8511   -179.3  2.46088  0.79   
  0  1    0    2    143.7095   150.3146   -60.0   2.28392  0.21   
  0  1    0    -2   659.2504   689.5503   -120.0  2.28392  0.97   
  0  1    1    1    187.3349   220.3251   128.9   2.24003  0.53   
  0  2    0    0    876.8567   704.6069   0.0     2.13118  1.12   
  0  2    0    -1   255.5336   359.6977   -60.0   1.98288  0.28   
  0  2    0    1    142.4395   200.5026   -120.0  1.98288  0.16   
  0  1    1    2    1595.8405  879.1573   80.5    1.82031  2.91   
  0  0    0    3    753.9278   273.1539   0.0     1.80335  0.22   
  0  2    0    2    2588.7369  739.5306   -60.0   1.67404  1.98   
  0  2    0    -2   863.0585   246.5519   -120.0  1.67404  0.66   
  0  1    0    -3   788.8923   215.0315   180.0   1.66082  0.59   
  0  1    0    3    1108.0667  302.0300   0.0     1.66082  0.83   
  0  2    1    0    352.7683   69.9389    98.5    1.61102  0.50   
  0  2    1    -1   697.8599   437.9364   154.1   1.54402  0.90   
  0  2    1    1    841.3253   527.9670   3.1     1.54402  1.09   
  1  0    0    2    10109.4815 1893.3177  0.0     9.90256  78.71  
  1  0    0    4    9746.6069  1176.7691  -0.0    4.95128  18.80  
  1  2    0    0    2342.9868  82.4058    180.0   4.44946  3.64   
  1  1    1    0    2070.0889  91.4066    180.0   4.38954  6.25   
  1  1    1    -1   48.6055    3.3946     0.0     4.33843  0.14   
  1  2    0    -2   8503.0871  1882.0676  180.0   4.24742  12.01  
  1  1    1    1    15.4795    3.2251     -0.0    4.23454  0.04   
  1  1    1    -2   4144.2348  419.5156   0.0     4.10104  10.89  
  1  1    1    2    828.3590   161.4932   -180.0  3.93031  2.00   
  1  2    0    2    1865.3371  540.8424   -180.0  3.89289  2.20   
  1  1    1    -3   1683.8696  1617.4398  180.0   3.75595  3.70   
  1  1    1    3    10274.8059 3058.5479  -0.0    3.56229  20.24  
  1  2    0    -4   104112.6547 5342.4477  0.0     3.51916  100.00 
  1  1    1    -4   4582.5986  3479.8745  0.0     3.38231  8.11   
  1  0    0    6    10996.5694 7101.7272  -0.0    3.30085  9.26   
  1  1    1    4    5717.9120  5091.0316  0.0     3.19490  9.00   
  1  2    0    4    3850.2899  3384.5263  -0.0    3.13330  2.91   
  1  1    1    -5   6024.1221  2968.8839  -0.0    3.02839  8.49   
  1  1    1    5    12670.7535 2773.5074  180.0   2.86026  15.85  
  1  2    0    -6   15206.0490 4954.9336  -180.0  2.81209  9.18   
  1  1    1    -6   10845.9402 3512.4600  -180.0  2.71400  12.16  
  1  3    1    -1   373.4382   190.1896   -0.0    2.56907  0.37   
  1  1    1    6    2896.4962  1492.8561  -180.0  2.56836  2.89   
  1  3    1    0    2224.9532  1262.5950  -0.0    2.55721  2.20   
  1  3    1    -2   3812.9471  2683.9096  180.0   2.53835  3.72   
  1  0    2    0    547.9481   446.6146   0.0     2.52307  0.26   
  1  2    0    6    11422.0073 9933.9217  -180.0  2.51478  5.46   
  1  3    1    1    3201.8397  2890.6681  -0.0    2.50447  3.03   
  1  0    2    1    2789.7053  2520.6775  -180.0  2.50285  2.64   
  1  0    0    8    6158.2030  6585.0214  -180.0  2.47564  2.85   
  1  3    1    -3   899.5446   1056.0222  -0.0    2.46939  0.83   
  1  1    1    -7   319.5241   197.4854   0.0     2.44276  0.29   
  1  0    2    2    7172.0468  5052.8315  0.0     2.44496  6.46   
  1  3    1    2    733.9408   245.0700   -0.0    2.41800  0.65   
  1  3    1    -4   28368.9347 7433.1029  -180.0  2.37104  23.96  
  1  0    2    3    2976.4803  1590.7541  180.0   2.35681  2.48   
  1  1    1    7    6240.5387  5007.7224  -0.0    2.31833  5.03   
  1  3    1    3    3203.0834  3551.5448  -0.0    2.30791  2.56   
  1  2    0    -8   33.4062    33.2672    -180.0  2.27884  0.01   
  1  3    1    -5   4743.5475  5825.4405  -0.0    2.25380  3.60   
  1  0    2    4    720.7675   897.3273   0.0     2.24803  0.54   
  1  4    0    -2   9244.3947  8751.9286  -180.0  2.22670  3.42   
  1  4    0    0    15902.3045 14531.1753 0.0     2.22473  5.87   
  1  1    1    -8   3501.8822  2771.7144  0.0     2.21129  2.55   
  1  2    2    -1   18055.7266 17653.7199 -0.0    2.19524  12.96  
  1  2    2    0    8144.7231  7989.0391  0.0     2.19477  5.84   
  1  3    1    4    13607.3880 12077.8875 0.0     2.18454  9.67   
  1  2    2    -2   222.5211   120.5177   -0.0    2.16922  0.16   
  1  2    2    1    7675.4834  3974.0901  180.0   2.16785  5.37   
  1  3    1    -6   19535.5253 16348.3884 -180.0  2.12742  13.12  
  1  4    0    -4   6861.9053  5491.6484  -0.0    2.12371  2.30   
  1  0    2    5    18531.0506 15499.4421 180.0   2.12803  12.46  
  1  2    2    -3   936.1262   654.1921   -180.0  2.11940  0.62   
  1  4    0    2    1903.4829  1286.9371  0.0     2.11858  0.63   
  1  2    2    2    1124.2914  718.2083   -0.0    2.11727  0.75   
  1  1    1    8    2376.0121  820.1009   0.0     2.10529  1.56   
  1  2    0    8    163.0690   74.9402    180.0   2.06378  0.05   
  1  3    1    5    19849.1593 11363.9182 180.0   2.05651  12.41  
  1  2    2    -4   6.2341     3.5127     -180.0  2.05052  0.00   
  1  2    2    3    195.8440   105.6348   0.0     2.04782  0.12   
  1  1    1    -9   4804.5856  2671.4742  -0.0    2.01403  2.87   
  1  0    2    6    3168.0685  2286.5605  -180.0  2.00455  1.88   
  1  3    1    -7   9872.7911  8258.1934  180.0   1.99946  5.82   
  1  0    0    10   23461.8094 34748.1874 180.0   1.98051  6.77   
  1  2    2    -5   11.2777    14.5266    -180.0  1.96822  0.01   
  1  2    2    4    2806.0661  3381.0965  -180.0  1.96515  1.59   
  1  4    0    -6   1603.2287  1833.5811  0.0     1.95308  0.45   
  1  4    0    4    3618.7784  4150.8716  180.0   1.94644  1.01   
  1  3    1    6    818.7162   607.4257   -0.0    1.93004  0.45   
  1  1    1    9    2392.5616  1305.7256  -0.0    1.92350  1.30   
  1  2    0    -10  71376.7261 3247.1735  -180.0  1.89299  18.72  
  1  0    2    7    2435.4419  213.2248   180.0   1.88308  1.26   
  1  2    2    -6   3503.1275  597.1643   0.0     1.87798  1.81   
  1  3    1    -8   8688.2524  2075.8899  180.0   1.87509  4.47   
  1  2    2    5    19107.8532 4733.8704  -0.0    1.87472  9.82   
  1  1    1    -10  2693.7941  473.0072   -0.0    1.84538  1.34   
  1  3    1    7    498.5954   225.1568   180.0   1.80907  0.24   
  1  2    2    -7   8075.9260  2362.5962  -0.0    1.78444  3.74   
  1  2    2    6    818.2108   227.7787   0.0     1.78114  0.38   
  1  1    1    10   139.5887   38.2152    0.0     1.76766  0.06   
  1  0    2    8    301.7980   83.7856    -180.0  1.76707  0.14   
  1  4    0    -8   11670.1337 3741.9796  -180.0  1.75958  2.62   
  1  3    1    -9   58.7842    18.6494    180.0   1.75736  0.03   
  1  4    0    6    1522.0947  431.0198   180.0   1.75279  0.34   
  1  2    0    10   2041.5941  591.2771   180.0   1.73593  0.45   
  1  1    1    -11  1554.4232  58.9645    -180.0  1.70038  0.65   
  1  3    1    8    29.1102    1.4003     0.0     1.69576  0.01   
  1  2    2    -8   17101.3343 1422.6701  -180.0  1.69115  7.07   
  1  5    1    -1   11287.8499 1474.3986  -0.0    1.68810  4.65   
  1  5    1    -2   3990.6037  745.5926   -0.0    1.68558  1.64   
  1  2    2    7    585.7798   78.6233    0.0     1.68791  0.24   
  1  5    1    0    4994.0070  1603.2438  0.0     1.67845  2.03   
  1  4    2    -1   731.8225   219.5242   180.0   1.67506  0.30   
  1  5    1    -3   9308.1493  2250.0237  -180.0  1.67104  3.75   
  1  4    2    -2   5904.2461  1326.1334  0.0     1.66952  2.38   
  1  4    2    0    7206.2564  1569.3989  180.0   1.66868  2.90   
  1  0    2    9    2370.0543  826.9582   -180.0  1.65841  0.94   
  1  5    1    1    1081.0497  432.8112   180.0   1.65723  0.43   
  1  4    2    -3   1033.0635  707.5005   180.0   1.65240  0.41   
  1  1    3    0    100.2244   66.2453    -180.0  1.65278  0.04   
  1  0    0    12   5661.8209  4505.0687  -0.0    1.65043  1.11   
  1  4    2    1    5306.2306  4126.7236  -180.0  1.65079  2.09   
  1  3    1    -10  2625.1680  2304.2787  -180.0  1.64782  1.03   
  1  1    3    -1   755.4897   615.2620   -0.0    1.65001  0.30   
  1  5    1    -4   56.1820    49.0628    180.0   1.64540  0.02   
  1  1    3    1    56.7402    47.9043    -0.0    1.64412  0.02   
  1  1    3    -2   347.7357   182.4881   180.0   1.63598  0.13   
  1  1    1    11   179.7998   79.5800    -0.0    1.63322  0.07   
  1  5    1    2    32.8438    9.7862     -0.0    1.62573  0.01   
  1  4    2    -4   47.2037    13.3746    0.0     1.62476  0.02   
  1  1    3    2    2860.6235  801.6489   0.0     1.62455  1.09   
  1  4    2    2    64.5370    16.3217    -180.0  1.62246  0.02   
  1  5    1    -5   887.6198   177.4113   -180.0  1.61015  0.33   
  1  2    0    -12  228.0792   45.8731    -0.0    1.60964  0.04   
  1  1    3    -3   2034.7034  402.1423   -0.0    1.61152  0.76   
  1  2    2    -9   7273.4409  1796.5593  -0.0    1.60056  2.68   
  1  2    2    8    311.2283   84.3348    180.0   1.59745  0.11   
  1  1    3    3    4521.9111  1301.8459  0.0     1.59521  1.65   
  1  3    1    9    2905.0409  886.3896   180.0   1.59101  1.06   
  1  4    2    -5   3838.9530  1193.8851  -0.0    1.58815  1.39   
  1  5    1    3    51.3880    16.4861    -180.0  1.58570  0.02   
  1  4    2    3    989.1479   319.7270   -180.0  1.58529  0.36   
  1  1    3    -4   9037.5598  3626.3823  180.0   1.57801  3.23   
  1  1    1    -12  566.1213   247.7313   180.0   1.57488  0.20   
  1  4    0    -10  13451.9311 6034.2953  180.0   1.57289  2.39   
  1  5    1    -6   6684.9566  2762.6007  180.0   1.56717  2.36   
  1  4    0    8    4436.1984  1805.9483  -0.0    1.56665  0.78   
  1  0    2    10   171.7562   63.8856    -180.0  1.55788  0.06   
  1  1    3    4    514.8169   192.4341   0.0     1.55767  0.18   
  1  3    1    -11  551.1926   322.8673   180.0   1.54698  0.19   
  1  4    2    -6   1807.5022  1128.7971  -180.0  1.54443  0.62   
  1  4    2    4    1227.8626  756.0220   0.0     1.54114  0.42   
  1  5    1    4    10658.3254 6124.8386  0.0     1.53911  3.62   
  1  1    3    -5   2517.7250  1310.9368  0.0     1.53717  0.85   
_reflns_number_total  153
_reflns_d_resolution_low    9.903
_reflns_d_resolution_high   1.537

# POWDER DATA TABLE
_pd_meas_2theta_range_min  3.00000
_pd_meas_2theta_range_max  60.65000
_pd_meas_2theta_range_inc  0.01000
_pd_meas_number_of_points  5766

loop_
   _pd_meas_intensity_total
   _pd_calc_intensity_total
   _pd_proc_intensity_bkg_calc
   _pd_proc_ls_weight
  1540         1434.481596  1434.459286 0.000649351 
  1491         1425.370333  1425.347949 0.000670691 
  1526         1416.388854  1416.366396 0.000655308 
  1490         1407.535781  1407.513249 0.000671141 
  1425         1398.809748  1398.787141 0.000701754 
  1508         1390.209397  1390.186714 0.00066313 
  1449         1381.733379  1381.71062  0.000690131 
  1440         1373.380357  1373.357522 0.000694444 
  1435         1365.149003  1365.126092 0.000696864 
  1401         1357.038     1357.015012 0.000713776 
  1387         1349.046038  1349.022973 0.000720981 
  1400         1341.17182   1341.148677 0.000714286 
  1380         1333.414056  1333.390835 0.000724638 
  1301         1325.771468  1325.748168 0.00076864 
  1372         1318.242785  1318.219407 0.000728863 
  1291         1310.826748  1310.803291 0.000774593 
  1323         1303.522106  1303.498569 0.000755858 
  1346         1296.327618  1296.304001 0.000742942 
  1285         1289.242053  1289.218356 0.00077821 
  1283         1282.264189  1282.24041  0.000779423 
  1308         1275.392811  1275.368952 0.000764526 
  1236         1268.626718  1268.602777 0.000809061 
  1291         1261.964715  1261.940692 0.000774593 
  1254         1255.405617  1255.381511 0.000797448 
  1159         1248.948247  1248.924058 0.000862813 
  1233         1242.59144   1242.567167 0.00081103 
  1193         1236.334037  1236.309681 0.000838223 
  1180         1230.17489   1230.150449 0.000847458 
  1218         1224.11286   1224.088334 0.000821018 
  1182         1218.146815  1218.122204 0.000846024 
  1240         1212.275635  1212.250938 0.000806452 
  1157         1206.498206  1206.473423 0.000864304 
  1147         1200.813424  1200.788555 0.00087184 
  1175         1195.220195  1195.195238 0.000851064 
  1198         1189.717431  1189.692387 0.000834725 
  1227         1184.304055  1184.278924 0.000814996 
  1144         1178.978999  1178.953779 0.000874126 
  1175         1173.741202  1173.715892 0.000851064 
  1126         1168.589611  1168.564212 0.000888099 
  1085         1163.523184  1163.497696 0.000921659 
  1165         1158.540886  1158.515307 0.000858369 
  1154         1153.64169   1153.616021 0.000866551 
  1146         1148.824579  1148.798818 0.0008726 
  1108         1144.088544  1144.062691 0.000902527 
  1098         1139.432582  1139.406637 0.000910747 
  1053         1134.855701  1134.829663 0.000949668 
  1106         1130.356917  1130.330786 0.000904159 
  1061         1125.935252  1125.909027 0.000942507 
  1072         1121.58974   1121.56342  0.000932836 
  1084         1117.319418  1117.293004 0.000922509 
  1133         1113.123336  1113.096827 0.000882613 
  1089         1109.00055   1108.973944 0.000918274 
  1036         1104.950122  1104.92342  0.000965251 
  1018         1100.971126  1100.944327 0.000982318 
  1086         1097.062641  1097.035745 0.00092081 
  1037         1093.223754  1093.19676  0.00096432 
  1072         1089.453561  1089.426469 0.000932836 
  1025         1085.751166  1085.723974 0.00097561 
  1094         1082.11568   1082.088388 0.000914077 
  1073         1078.54622   1078.518828 0.000931966 
  1045         1075.041914  1075.014422 0.000956938 
  1046         1071.601896  1071.574302 0.000956023 
  1098         1068.225307  1068.197611 0.000910747 
  1005         1064.911296  1064.883498 0.000995025 
  1069         1061.65904   1061.631119 0.000935454 
  1026         1058.467663  1058.439639 0.000974659 
  982          1055.336357  1055.308229 0.00101833 
  993          1052.264301  1052.236067 0.001007049 
  1027         1049.25068   1049.222341 0.00097371 
  1051         1046.294699  1046.266244 0.000951475 
  1037         1043.395537  1043.366976 0.00096432 
  1026         1040.552414  1040.523745 0.000974659 
  998          1037.764544  1037.735767 0.001002004 
  1020         1035.031149  1035.002264 0.000980392 
  979          1032.351459  1032.322465 0.00102145 
  1014         1029.724711  1029.695607 0.000986193 
  991          1027.150148  1027.120933 0.001009082 
  1047         1024.627019  1024.597694 0.00095511 
  1016         1022.154583  1022.125147 0.000984252 
  991          1019.732105  1019.702556 0.001009082 
  1021         1017.358854  1017.329192 0.000979432 
  1015         1015.034109  1015.004333 0.000985222 
  1051         1012.757154  1012.727264 0.000951475 
  981          1010.527282  1010.497277 0.001019368 
  981          1008.343789  1008.313669 0.001019368 
  1036         1006.205982  1006.175745 0.000965251 
  1029         1004.113213  1004.082817 0.000971817 
  1023         1002.064716  1002.034203 0.000977517 
  938          1000.059858  1000.029227 0.001066098 
  1006         998.09797    998.067219  0.000994036 
  954          996.178389   996.147518  0.001048218 
  942          994.30048    994.269468  0.001061571 
  996          992.463551   992.432419  0.001004016 
  957          990.666981   990.635726  0.001044932 
  952          988.910132   988.878754  0.00105042 
  995          987.192372   987.160872  0.001005025 
  977          985.513079   985.481454  0.001023541 
  992          983.871632   983.839882  0.001008065 
  995          982.267421   982.235545  0.001005025 
  942          980.699838   980.667836  0.001061571 
  980          979.168284   979.136155  0.001020408 
  907          977.672165   977.639908  0.001102536 
  958          976.210893   976.178507  0.001043841 
  907          974.783885   974.751371  0.001102536 
  946          973.390568   973.357921  0.001057082 
  969          972.030367   971.99759   0.001031992 
  957          970.702721   970.669812  0.001044932 
  1000         969.40707    969.374028  0.001     
  922          968.142862   968.109686  0.001084599 
  1089         966.909549   966.87624   0.000918274 
  1001         965.706592   965.673146  0.000999001 
  947          964.533452   964.499871  0.001055966 
  952          963.389601   963.355883  0.00105042 
  1004         962.274514   962.240659  0.000996016 
  999          961.187673   961.153679  0.001001001 
  978          960.128564   960.094431  0.001022495 
  984          959.096678   959.062405  0.00101626 
  959          958.091515   958.057101  0.001042753 
  971          957.112576   957.07802   0.001029866 
  936          956.15937    956.124671  0.001068376 
  1007         955.231411   955.196568  0.000993049 
  959          954.328217   954.29323   0.001042753 
  967          953.449314   953.414181  0.001034126 
  943          952.59423    952.558951  0.001060445 
  996          951.7625     951.727074  0.001004016 
  941          950.953665   950.91809   0.001062699 
  965          950.167268   950.131545  0.001036269 
  976          949.402861   949.366987  0.00102459 
  990          948.659999   948.623974  0.001010101 
  912          947.938241   947.902063  0.001096491 
  987          947.237152   947.200822  0.001013171 
  967          946.556304   946.51982   0.001034126 
  943          945.895271   945.858632  0.001060445 
  987          945.254844   945.216837  0.001013171 
  991          944.632187   944.594022  0.001009082 
  954          944.0281     943.989775  0.001048218 
  957          943.442176   943.403691  0.001044932 
  964          942.874015   942.835368  0.001037344 
  990          942.323827   942.284412  0.001010101 
  1008         941.790413   941.75043   0.000992063 
  1013         941.273185   941.233035  0.000987167 
  964          940.772163   940.731846  0.001037344 
  945          940.28697    940.246485  0.001058201 
  983          939.817233   939.776579  0.001017294 
  941          939.362787   939.321759  0.001062699 
  1021         938.922861   938.881661  0.000979432 
  950          938.497298   938.455926  0.001052632 
  928          938.085745   938.044198  0.001077586 
  945          937.687849   937.646127  0.001058201 
  964          937.303266   937.261367  0.001037344 
  918          936.931651   936.889575  0.001089325 
  940          936.572668   936.530413  0.00106383 
  954          936.225983   936.183549  0.001048218 
  900          935.891268   935.848652  0.001111111 
  983          935.568196   935.525398  0.001017294 
  993          935.256446   935.213465  0.001007049 
  927          934.955703   934.912538  0.001078749 
  964          934.665654   934.622302  0.001037344 
  950          934.385989   934.34245   0.001052632 
  924          934.116404   934.072677  0.001082251 
  946          933.856599   933.812682  0.001057082 
  910          933.606277   933.562169  0.001098901 
  974          933.365146   933.320845  0.001026694 
  930          933.132916   933.088422  0.001075269 
  923          932.909303   932.864614  0.001083424 
  1016         932.694026   932.649141  0.000984252 
  939          932.486808   932.441725  0.001064963 
  992          932.287375   932.242093  0.001008065 
  962          932.095458   932.049976  0.001039501 
  909          931.910791   931.865107  0.00110011 
  977          931.733112   931.687225  0.001023541 
  963          931.562162   931.516071  0.001038422 
  923          931.397687   931.35139   0.001083424 
  933          931.239436   931.192931  0.001071811 
  904          931.08716    931.040446  0.001106195 
  944          930.940616   930.893692  0.001059322 
  915          930.799563   930.752427  0.001092896 
  931          930.663765   930.616415  0.001074114 
  965          930.532987   930.485423  0.001036269 
  953          930.407      930.35922   0.001049318 
  930          930.285577   930.237579  0.001075269 
  1012         930.168495   930.120277  0.000988142 
  906          930.055533   930.007095  0.001103753 
  968          929.946476   929.897815  0.001033058 
  981          929.84111    929.792225  0.001019368 
  987          929.739225   929.690114  0.001013171 
  924          929.640614   929.591276  0.001082251 
  961          929.545074   929.495507  0.001040583 
  932          929.452405   929.402607  0.001072961 
  962          929.362409   929.312378  0.001039501 
  963          929.274892   929.224627  0.001038422 
  971          929.189664   929.139163  0.001029866 
  956          929.106536   929.055798  0.001046025 
  971          929.025324   928.974347  0.001029866 
  894          928.945846   928.894628  0.001118568 
  905          928.867924   928.816463  0.001104972 
  1000         928.791382   928.739676  0.001     
  909          928.716213   928.664094  0.00110011 
  921          928.641915   928.589548  0.001085776 
  887          928.568487   928.51587   0.001127396 
  926          928.495765   928.442896  0.001079914 
  928          928.423589   928.370465  0.001077586 
  975          928.351799   928.298419  0.001025641 
  960          928.280323   928.226603  0.001041667 
  974          928.208843   928.154862  0.001026694 
  941          928.137291   928.083048  0.001062699 
  950          928.06552    928.011013  0.001052632 
  956          927.993385   927.938612  0.001046025 
  999          927.920744   927.865704  0.001001001 
  915          927.847459   927.792148  0.001092896 
  921          927.773391   927.717809  0.001085776 
  964          927.698409   927.642552  0.001037344 
  1013         927.622379   927.566246  0.000987167 
  959          927.545173   927.488762  0.001042753 
  898          927.466665   927.409973  0.001113586 
  977          927.38673    927.329755  0.001023541 
  946          927.305248   927.247988  0.001057082 
  908          927.222098   927.164552  0.001101322 
  964          927.137166   927.07933   0.001037344 
  941          927.050336   926.992208  0.001062699 
  901          926.961498   926.903076  0.001109878 
  879          926.87054    926.811822  0.001137656 
  925          926.777358   926.718341  0.001081081 
  987          926.681845   926.622527  0.001013171 
  911          926.5839     926.524278  0.001097695 
  978          926.483422   926.423495  0.001022495 
  979          926.380314   926.320078  0.00102145 
  891          926.274479   926.213933  0.001122334 
  918          926.165825   926.104965  0.001089325 
  941          926.05426    925.993084  0.001062699 
  925          925.939695   925.878201  0.001081081 
  927          925.822043   925.760228  0.001078749 
  914          925.70122    925.639081  0.001094092 
  939          925.577142   925.514677  0.001064963 
  964          925.449729   925.386935  0.001037344 
  949          925.318902   925.255777  0.001053741 
  972          925.184584   925.121125  0.001028807 
  987          925.046702   924.982906  0.001013171 
  989          924.905183   924.841046  0.001011122 
  1001         924.759955   924.695476  0.000999001 
  960          924.610951   924.546126  0.001041667 
  960          924.458103   924.39293   0.001041667 
  914          924.301347   924.235822  0.001094092 
  948          924.14062    924.074741  0.001054852 
  888          923.97586    923.909624  0.001126126 
  905          923.807009   923.740412  0.001104972 
  979          923.634009   923.567049  0.00102145 
  881          923.456804   923.389478  0.001135074 
  940          923.275341   923.207645  0.00106383 
  943          923.089568   923.021499  0.001060445 
  888          922.899434   922.830989  0.001126126 
  905          922.704891   922.636066  0.001104972 
  909          922.505891   922.436684  0.00110011 
  901          922.30239    922.232798  0.001109878 
  893          922.094345   922.024363  0.001119821 
  977          921.881713   921.811339  0.001023541 
  916          921.664454   921.593684  0.001091703 
  940          921.442529   921.37136   0.00106383 
  912          921.215902   921.144329  0.001096491 
  936          920.984537   920.912558  0.001068376 
  908          920.7484     920.676011  0.001101322 
  892          920.507459   920.434656  0.001121076 
  893          920.261683   920.188463  0.001119821 
  925          920.011042   919.937401  0.001081081 
  952          919.755509   919.681443  0.00105042 
  947          919.495058   919.420563  0.001055966 
  893          919.229663   919.154736  0.001119821 
  866          918.959302   918.883938  0.001154734 
  896          918.683951   918.608146  0.001116071 
  888          918.40359    918.327341  0.001126126 
  930          918.118258   918.041503  0.001075269 
  880          917.827821   917.750614  0.001136364 
  894          917.532321   917.454656  0.001118568 
  878          917.231741   917.153616  0.001138952 
  886          916.926069   916.847478  0.001128668 
  910          916.615291   916.536231  0.001098901 
  861          916.299426   916.219862  0.00116144 
  843          915.978404   915.898362  0.00118624 
  909          915.652246   915.571721  0.00110011 
  893          915.320944   915.239933  0.001119821 
  934          914.984493   914.902989  0.001070664 
  919          914.642886   914.560885  0.001088139 
  892          914.296119   914.213618  0.001121076 
  897          913.944191   913.861183  0.001114827 
  910          913.587098   913.503579  0.001098901 
  894          913.22484    913.140806  0.001118568 
  894          912.857418   912.772863  0.001118568 
  900          912.484928   912.399752  0.001111111 
  889          912.107184   912.021477  0.001124859 
  938          911.724283   911.63804   0.001066098 
  921          911.336231   911.249447  0.001085776 
  890          910.943033   910.855702  0.001123596 
  860          910.544696   910.456814  0.001162791 
  822          910.141276   910.052789  0.001216545 
  973          909.732686   909.643636  0.001027749 
  890          909.318985   909.229366  0.001123596 
  943          908.900182   908.809989  0.001060445 
  866          908.476289   908.385517  0.001154734 
  886          908.04732    907.955962  0.001128668 
  892          907.613287   907.521338  0.001121076 
  873          907.174206   907.081659  0.001145475 
  920          906.730092   906.636942  0.001086957 
  919          906.280961   906.187201  0.001088139 
  870          905.82683    905.732454  0.001149425 
  977          905.367718   905.27272   0.001023541 
  905          904.903642   904.808016  0.001104972 
  891          904.434624   904.338363  0.001122334 
  913          903.960684   903.863782  0.00109529 
  897          903.481842   903.384292  0.001114827 
  938          902.998122   902.899917  0.001066098 
  887          902.509546   902.410679  0.001127396 
  880          902.016137   901.916602  0.001136364 
  896          901.51792    901.41771   0.001116071 
  920          901.014921   900.914028  0.001086957 
  899          900.507165   900.405582  0.001112347 
  891          899.994679   899.892399  0.001122334 
  907          899.477489   899.374505  0.001102536 
  883          898.955625   898.851929  0.001132503 
  837          898.429115   898.324699  0.001194743 
  893          897.897988   897.792844  0.001119821 
  865          897.362274   897.256395  0.001156069 
  910          896.822003   896.715381  0.001098901 
  826          896.277208   896.169835  0.001210654 
  897          895.727919   895.619787  0.001114827 
  887          895.17417    895.06527   0.001127396 
  887          894.615993   894.506317  0.001127396 
  843          894.053423   893.942961  0.00118624 
  877          893.486492   893.375238  0.001140251 
  913          892.915237   892.80318   0.00109529 
  871          892.339693   892.226824  0.001148106 
  854          891.759894   891.646205  0.00117096 
  882          891.175878   891.06136   0.001133787 
  920          890.587682   890.472325  0.001086957 
  886          889.995343   889.879137  0.001128668 
  870          889.398899   889.281835  0.001149425 
  937          888.798388   888.680456  0.001067236 
  880          888.19385    888.07504   0.001136364 
  880          887.585323   887.465625  0.001136364 
  929          886.972847   886.852251  0.001076426 
  897          886.356464   886.234958  0.001114827 
  876          885.736212   885.613788  0.001141553 
  834          885.112134   884.988779  0.001199041 
  882          884.48427    884.359975  0.001133787 
  873          883.852664   883.727416  0.001145475 
  895          883.217356   883.091145  0.001117318 
  883          882.57839    882.451205  0.001132503 
  850          881.935809   881.807637  0.001176471 
  911          881.289656   881.160486  0.001097695 
  905          880.639975   880.509795  0.001104972 
  846          879.986811   879.855608  0.001182033 
  894          879.330206   879.197969  0.001118568 
  848          878.670207   878.536922  0.001179245 
  838          878.00738    877.872514  0.001193317 
  882          877.340728   877.204788  0.001133787 
  899          876.670817   876.53379   0.001112347 
  835          875.997694   875.859567  0.001197605 
  814          875.321405   875.182163  0.001228501 
  842          874.641996   874.501626  0.001187648 
  870          873.959775   873.818003  0.001149425 
  916          873.274268   873.131339  0.001091703 
  855          872.585783   872.441682  0.001169591 
  867          871.894367   871.749079  0.001153403 
  925          871.200068   871.053579  0.001081081 
  834          870.502933   870.355228  0.001199041 
  868          869.803013   869.654074  0.001152074 
  872          869.100354   868.950167  0.001146789 
  806          868.395005   868.243553  0.001240695 
  826          867.687015   867.534283  0.001210654 
  870          866.976434   866.822403  0.001149425 
  864          866.26331    866.107965  0.001157407 
  913          865.547694   865.391016  0.00109529 
  870          864.829633   864.671605  0.001149425 
  870          864.109179   863.949783  0.001149425 
  865          863.386381   863.225598  0.001156069 
  837          862.661288   862.499101  0.001194743 
  822          861.933952   861.770341  0.001216545 
  802          861.204422   861.039367  0.001246883 
  846          860.472749   860.306231  0.001182033 
  858          859.738983   859.570982  0.001165501 
  894          859.003175   858.833671  0.001118568 
  834          858.265375   858.094347  0.001199041 
  894          857.525634   857.353061  0.001118568 
  822          856.784004   856.609864  0.001216545 
  836          856.040535   855.864806  0.001196172 
  826          855.295278   855.117938  0.001210654 
  798          854.548284   854.36931   0.001253133 
  854          853.799605   853.618974  0.00117096 
  837          853.049291   852.866979  0.001194743 
  868          852.297394   852.113377  0.001152074 
  883          851.543965   851.358219  0.001132503 
  813          850.789056   850.601555  0.001230012 
  866          850.032718   849.843437  0.001154734 
  878          849.275002   849.083915  0.001138952 
  857          848.51596    848.32304   0.001166861 
  859          847.755643   847.560863  0.001164144 
  796          846.994103   846.797435  0.001256281 
  856          846.231391   846.032807  0.001168224 
  809          845.467558   845.26703   0.001236094 
  849          844.702656   844.500155  0.001177856 
  771          843.936737   843.732232  0.001297017 
  845          843.169852   842.963313  0.001183432 
  819          842.402052   842.193447  0.001221001 
  790          841.633389   841.422687  0.001265823 
  837          840.863914   840.651082  0.001194743 
  834          840.093678   839.878683  0.001199041 
  852          839.322733   839.105541  0.001173709 
  853          838.551129   838.331707  0.001172333 
  832          837.778919   837.55723   0.001201923 
  825          837.006152   836.782161  0.001212121 
  838          836.232881   836.006551  0.001193317 
  815          835.459156   835.230449  0.001226994 
  857          834.685028   834.453906  0.001166861 
  836          833.910549   833.676972  0.001196172 
  857          833.135768   832.899697  0.001166861 
  793          832.360736   832.12213   0.001261034 
  835          831.585505   831.344322  0.001197605 
  818          830.810124   830.566321  0.001222494 
  862          830.034645   829.788178  0.001160093 
  771          829.259117   829.009942  0.001297017 
  833          828.483591   828.231662  0.00120048 
  812          827.708117   827.453387  0.001231527 
  806          826.932745   826.675167  0.001240695 
  741          826.157525   825.897049  0.001349528 
  835          825.382506   825.119084  0.001197605 
  815          824.60774    824.341319  0.001226994 
  779          823.833275   823.563802  0.001283697 
  819          823.05916    822.786583  0.001221001 
  803          822.285446   822.00971   0.00124533 
  812          821.512182   821.233229  0.001231527 
  778          820.739415   820.45719   0.001285347 
  814          819.967197   819.68164   0.001228501 
  818          819.195575   818.906625  0.001222494 
  834          818.424599   818.132195  0.001199041 
  848          817.654316   817.358395  0.001179245 
  813          816.884776   816.585272  0.001230012 
  801          816.116027   815.812874  0.001248439 
  807          815.348117   815.041247  0.001239157 
  787          814.581094   814.270437  0.001270648 
  854          813.815006   813.500491  0.00117096 
  832          813.049901   812.731455  0.001201923 
  769          812.285827   811.963373  0.00130039 
  794          811.52283    811.196293  0.001259446 
  800          810.76096    810.430259  0.00125   
  783          810.000262   809.665316  0.001277139 
  800          809.240784   808.90151   0.00125   
  784          808.482572   808.138886  0.00127551 
  821          807.725674   807.377486  0.001218027 
  804          806.970137   806.617357  0.001243781 
  780          806.216006   805.858543  0.001282051 
  804          805.463329   805.101086  0.001243781 
  855          804.71215    804.34503   0.001169591 
  759          803.963385   803.59042   0.001317523 
  790          803.215345   802.837298  0.001265823 
  784          802.468942   802.085708  0.00127551 
  802          801.724222   801.335691  0.001246883 
  769          800.98123    800.58729   0.00130039 
  768          800.240012   799.840549  0.001302083 
  765          799.501047   799.095507  0.00130719 
  756          798.763513   798.352208  0.001322751 
  798          798.027888   797.610693  0.001253133 
  757          797.294217   796.871002  0.001321004 
  801          796.562546   796.133178  0.001248439 
  821          795.832918   795.39726   0.001218027 
  764          795.105378   794.66329   0.001308901 
  776          794.37997    793.931306  0.00128866 
  775          793.65674    793.20135   0.001290323 
  750          792.935731   792.473461  0.001333333 
  787          792.216987   791.747678  0.001270648 
  747          791.500552   791.024041  0.001338688 
  799          790.786471   790.302588  0.001251564 
  784          790.074787   789.583358  0.00127551 
  749          789.365545   788.86639   0.001335113 
  752          788.658787   788.15172   0.001329787 
  740          787.954558   787.439388  0.001351351 
  788          787.253637   786.729431  0.001269036 
  824          786.554598   786.021885  0.001213592 
  781          785.858219   785.316788  0.00128041 
  756          785.164543   784.614177  0.001322751 
  764          784.473615   783.914088  0.001308901 
  748          783.785478   783.216556  0.001336898 
  798          783.100176   782.521619  0.001253133 
  805          782.41812    781.829311  0.001242236 
  764          781.738619   781.139667  0.001308901 
  712          781.062085   780.452723  0.001404494 
  734          780.388562   779.768514  0.001362398 
  715          779.718093   779.087072  0.001398601 
  754          779.050724   778.408434  0.00132626 
  766          778.386499   777.732632  0.001305483 
  741          777.725462   777.0597    0.001349528 
  761          777.067659   776.389671  0.00131406 
  725          776.413135   775.722578  0.00137931 
  761          775.761935   775.058455  0.00131406 
  765          775.114105   774.397332  0.00130719 
  743          774.469691   773.739242  0.001345895 
  800          773.82874    773.084216  0.00125   
  805          773.1913     772.432287  0.001242236 
  746          772.557415   771.783486  0.001340483 
  774          771.927137   771.137842  0.00129199 
  815          771.300511   770.495387  0.001226994 
  733          770.677589   769.856151  0.001364256 
  700          770.058418   769.220164  0.001428571 
  759          769.443051   768.587455  0.001317523 
  791          768.831538   767.958054  0.001264223 
  743          768.223931   767.331989  0.001345895 
  754          767.620284   766.70929   0.00132626 
  791          767.020648   766.089984  0.001264223 
  761          766.425083   765.474101  0.00131406 
  790          765.833641   764.861667  0.001265823 
  781          765.246382   764.25271   0.00128041 
  732          764.663363   763.647257  0.00136612 
  725          764.084647   763.045336  0.00137931 
  767          763.510293   762.446972  0.001303781 
  717          762.940368   761.852192  0.0013947 
  765          762.374934   761.261022  0.00130719 
  778          761.814062   760.673488  0.001285347 
  745          761.25782    760.089614  0.001342282 
  811          760.706282   759.509426  0.001233046 
  739          760.159522   758.932949  0.00135318 
  746          759.617615   758.360207  0.001340483 
  792          759.080646   757.791224  0.001262626 
  786          758.548697   757.226023  0.001272265 
  720          758.021856   756.664629  0.001388889 
  787          757.500212   756.107065  0.001270648 
  692          756.983865   755.553352  0.001445087 
  775          756.472912   755.003515  0.001290323 
  747          755.96746    754.457575  0.001338688 
  796          755.467616   753.915554  0.001256281 
  795          754.973502   753.377474  0.001257862 
  738          754.485235   752.843356  0.001355014 
  767          754.002949   752.313221  0.001303781 
  770          753.526775   751.78709   0.001298701 
  753          753.056865   751.264983  0.001328021 
  774          752.593369   750.746921  0.00129199 
  750          752.136453   750.232922  0.001333333 
  770          751.686287   749.723008  0.001298701 
  778          751.243065   749.217196  0.001285347 
  741          750.80698    748.715506  0.001349528 
  768          750.378249   748.217957  0.001302083 
  760          749.957093   747.724566  0.001315789 
  763          749.543768   747.235352  0.001310616 
  796          749.138532   746.750332  0.001256281 
  770          748.741675   746.269524  0.001298701 
  723          748.353502   745.792945  0.001383126 
  729          747.974343   745.320611  0.001371742 
  790          747.604573   744.85254   0.001265823 
  790          747.244583   744.388747  0.001265823 
  765          746.894813   743.929248  0.00130719 
  713          746.555732   743.474059  0.001402525 
  802          746.22789    743.023195  0.001246883 
  797          745.911868   742.576671  0.001254705 
  725          745.608344   742.134502  0.00137931 
  805          745.318062   741.696702  0.001242236 
  722          745.041917   741.263285  0.001385042 
  732          744.781774   740.834266  0.00136612 
  752          744.537091   740.409657  0.001329787 
  757          744.310125   739.989473  0.001321004 
  776          744.102587   739.573725  0.00128866 
  747          743.916491   739.162427  0.001338688 
  746          743.754325   738.755591  0.001340483 
  762          743.619516   738.353229  0.001312336 
  779          743.514927   737.955353  0.001283697 
  810          743.445492   737.561974  0.001234568 
  786          743.416756   737.173104  0.001272265 
  816          743.435406   736.788754  0.00122549 
  810          743.50963    736.408934  0.001234568 
  752          743.649152   736.033654  0.001329787 
  764          743.865604   735.662926  0.001308901 
  766          744.17263    735.296758  0.001305483 
  749          744.586039   734.93516   0.001335113 
  777          745.124134   734.578141  0.001287001 
  815          745.807387   734.225711  0.001226994 
  805          746.658685   733.877879  0.001242236 
  785          747.702802   733.534652  0.001273885 
  840          748.972927   733.196038  0.001190476 
  803          750.48396    732.862047  0.00124533 
  834          752.270598   732.532685  0.001199041 
  787          754.360388   732.207959  0.001270648 
  827          756.779863   731.887878  0.00120919 
  813          759.552152   731.572447  0.001230012 
  890          762.696527   731.261673  0.001123596 
  873          766.229143   730.955563  0.001145475 
  835          770.150011   730.654123  0.001197605 
  886          774.458583   730.357358  0.001128668 
  879          779.140623   730.065273  0.001137656 
  914          784.167932   729.777875  0.001094092 
  868          789.497899   729.495168  0.001152074 
  873          795.068404   729.217157  0.001145475 
  894          800.796967   728.943847  0.001118568 
  917          806.576306   728.675241  0.001090513 
  934          812.272249   728.411343  0.001070664 
  923          817.724097   728.152158  0.001083424 
  908          822.745638   727.897689  0.001101322 
  894          827.133119   727.647939  0.001118568 
  911          830.679478   727.402911  0.001097695 
  958          833.194626   727.162608  0.001043841 
  885          834.527307   726.927032  0.001129944 
  875          834.5874     726.696185  0.001142857 
  844          833.35892    726.47007   0.001184834 
  932          830.902061   726.248689  0.001072961 
  876          827.344068   726.032042  0.001141553 
  845          822.859922   725.820131  0.001183432 
  797          817.650708   725.612958  0.001254705 
  877          811.921813   725.410523  0.001140251 
  806          805.865819   725.212826  0.001240695 
  819          799.655315   725.019868  0.001221001 
  775          793.436701   724.83165   0.001290323 
  775          787.328138   724.64817   0.001290323 
  817          781.423925   724.46943   0.00122399 
  787          775.794839   724.295427  0.001270648 
  763          770.493366   724.126162  0.001310616 
  805          765.552805   723.961633  0.001242236 
  782          760.994493   723.801839  0.001278772 
  794          756.826462   723.646779  0.001259446 
  785          753.0473     723.496451  0.001273885 
  768          749.646566   723.350854  0.001302083 
  772          746.608003   723.209985  0.001295337 
  754          743.90986    723.073841  0.00132626 
  754          741.527247   722.942421  0.00132626 
  784          739.433136   722.815721  0.00127551 
  732          737.599215   722.693739  0.00136612 
  825          735.997621   722.576472  0.001212121 
  782          734.601053   722.463916  0.001278772 
  775          733.383926   722.356068  0.001290323 
  777          732.322334   722.252924  0.001287001 
  755          731.394783   722.154479  0.001324503 
  701          730.581949   722.060731  0.001426534 
  774          729.866984   721.971674  0.00129199 
  773          729.235171   721.887304  0.001293661 
  740          728.67404    721.807617  0.001351351 
  764          728.172971   721.732607  0.001308901 
  762          727.723146   721.662269  0.001312336 
  786          727.317166   721.596598  0.001272265 
  761          726.949009   721.535589  0.00131406 
  746          726.613683   721.479236  0.001340483 
  780          726.307152   721.427532  0.001282051 
  755          726.026069   721.380473  0.001324503 
  715          725.767744   721.338051  0.001398601 
  771          725.529938   721.300261  0.001297017 
  757          725.310833   721.267095  0.001321004 
  733          725.108881   721.238548  0.001364256 
  710          724.92282    721.214612  0.001408451 
  749          724.751553   721.19528   0.001335113 
  743          724.594158   721.180544  0.001345895 
  689          724.44984    721.170398  0.001451379 
  721          724.317879   721.164834  0.001386963 
  741          724.197665   721.163844  0.001349528 
  709          724.088638   721.16742   0.001410437 
  725          723.990311   721.175554  0.00137931 
  777          723.902222   721.188238  0.001287001 
  714          723.823974   721.205463  0.00140056 
  725          723.755188   721.227221  0.00137931 
  736          723.695534   721.253503  0.001358696 
  735          723.644687   721.284301  0.001360544 
  744          723.602368   721.319605  0.001344086 
  733          723.568306   721.359406  0.001364256 
  752          723.542263   721.403694  0.001329787 
  657          723.524001   721.452461  0.00152207 
  703          723.513317   721.505697  0.001422475 
  775          723.510009   721.563392  0.001290323 
  705          723.513899   721.625535  0.00141844 
  715          723.524812   721.692118  0.001398601 
  703          723.542591   721.76313   0.001422475 
  705          723.567086   721.83856   0.00141844 
  759          723.598161   721.918399  0.001317523 
  688          723.63568    722.002635  0.001453488 
  688          723.679524   722.091258  0.001453488 
  707          723.729575   722.184257  0.001414427 
  758          723.785726   722.281621  0.001319261 
  709          723.847877   722.38334   0.001410437 
  743          723.915926   722.489401  0.001345895 
  759          723.990893   722.599793  0.001317523 
  707          724.070476   722.714506  0.001414427 
  695          724.155703   722.833527  0.001438849 
  761          724.246491   722.956846  0.00131406 
  700          724.342771   723.084449  0.001428571 
  717          724.444469   723.216325  0.0013947 
  730          724.551521   723.352462  0.001369863 
  713          724.664414   723.492849  0.001402525 
  765          724.781984   723.637472  0.00130719 
  734          724.904723   723.786319  0.001362398 
  742          725.032578   723.939378  0.001347709 
  734          725.165492   724.096637  0.001362398 
  735          725.303417   724.258083  0.001360544 
  714          725.446302   724.423702  0.00140056 
  728          725.594102   724.593483  0.001373626 
  700          725.746768   724.767411  0.001428571 
  719          725.904259   724.945475  0.001390821 
  766          726.066531   725.127661  0.001305483 
  797          726.233545   725.313955  0.001254705 
  732          726.405259   725.504345  0.00136612 
  697          726.581636   725.698817  0.00143472 
  697          726.762638   725.897357  0.00143472 
  710          726.94823    726.099952  0.001408451 
  657          727.138377   726.306588  0.00152207 
  742          727.333044   726.517252  0.001347709 
  693          727.532198   726.73193   0.001443001 
  687          727.735807   726.950607  0.001455604 
  663          727.943841   727.17327   0.001508296 
  691          728.156267   727.399905  0.001447178 
  729          728.373056   727.630497  0.001371742 
  665          728.594177   727.865032  0.001503759 
  731          728.819605   728.103497  0.001367989 
  698          729.049308   728.345876  0.001432665 
  747          729.283261   728.592156  0.001338688 
  693          729.521435   728.842322  0.001443001 
  718          729.763805   729.096358  0.001392758 
  721          730.010344   729.354252  0.001386963 
  709          730.261027   729.615988  0.001410437 
  715          730.515828   729.88155   0.001398601 
  721          730.774722   730.150926  0.001386963 
  716          731.037687   730.424099  0.001396648 
  719          731.305046   730.701055  0.001390821 
  735          731.576076   730.981778  0.001360544 
  754          731.851105   731.266255  0.00132626 
  717          732.130108   731.554469  0.0013947 
  730          732.413062   731.846406  0.001369863 
  733          732.699946   732.142051  0.001364256 
  726          732.990737   732.441388  0.00137741 
  707          733.285412   732.744402  0.001414427 
  695          733.584126   733.051078  0.001438849 
  703          733.886505   733.361401  0.001422475 
  639          734.192704   733.675355  0.001564945 
  740          734.502703   733.992925  0.001351351 
  739          734.816478   734.314095  0.00135318 
  694          735.13401    734.63885   0.001440922 
  717          735.455277   734.967175  0.0013947 
  706          735.78026    735.299053  0.001416431 
  733          736.108938   735.63447   0.001364256 
  717          736.44129    735.97341   0.0013947 
  738          736.777297   736.315857  0.001355014 
  731          737.11694    736.661796  0.001367989 
  720          737.460196   737.011211  0.001388889 
  711          737.807048   737.364085  0.00140647 
  757          738.157475   737.720405  0.001321004 
  729          738.511459   738.080153  0.001371742 
  705          738.868979   738.443315  0.00141844 
  726          739.230017   738.809874  0.00137741 
  757          739.594554   739.179814  0.001321004 
  770          739.96257    739.55312   0.001298701 
  735          740.334046   739.929777  0.001360544 
  720          740.708965   740.309767  0.001388889 
  723          741.087306   740.693076  0.001383126 
  713          741.469052   741.079688  0.001402525 
  723          741.854183   741.469586  0.001383126 
  682          742.242682   741.862755  0.001466276 
  767          742.63453    742.25918   0.001303781 
  720          743.029708   742.658843  0.001388889 
  732          743.428199   743.06173   0.00136612 
  695          743.829985   743.467825  0.001438849 
  766          744.235046   743.877112  0.001305483 
  766          744.643366   744.289574  0.001305483 
  692          745.054926   744.705196  0.001445087 
  690          745.469708   745.123963  0.001449275 
  731          745.887696   745.545858  0.001367989 
  699          746.30887    745.970866  0.001430615 
  732          746.733214   746.398971  0.00136612 
  800          747.160709   746.830156  0.00125   
  745          747.591338   747.264407  0.001342282 
  768          748.025085   747.701707  0.001302083 
  778          748.46193    748.142042  0.001285347 
  697          748.901859   748.585394  0.00143472 
  719          749.344851   749.031748  0.001390821 
  716          749.790892   749.481089  0.001396648 
  743          750.239963   749.933401  0.001345895 
  764          750.692048   750.388669  0.001308901 
  740          751.147129   750.846875  0.001351351 
  780          751.60519    751.308006  0.001282051 
  743          752.066213   751.772046  0.001345895 
  778          752.530183   752.238978  0.001285347 
  738          752.997081   752.708787  0.001355014 
  722          753.466892   753.181459  0.001385042 
  777          753.939599   753.656977  0.001287001 
  747          754.415186   754.135325  0.001338688 
  748          754.893635   754.616489  0.001336898 
  725          755.37493    755.100454  0.00137931 
  735          755.859056   755.587203  0.001360544 
  715          756.345995   756.076721  0.001398601 
  741          756.835732   756.568994  0.001349528 
  757          757.32825    757.064005  0.001321004 
  773          757.823533   757.561741  0.001293661 
  705          758.321566   758.062184  0.00141844 
  739          758.822331   758.565322  0.00135318 
  731          759.325814   759.071137  0.001367989 
  751          759.831999   759.579616  0.001331558 
  785          760.340868   760.090744  0.001273885 
  782          760.852408   760.604505  0.001278772 
  760          761.367167   761.120884  0.001315789 
  709          761.884      761.639867  0.001410437 
  732          762.403456   762.161439  0.00136612 
  771          762.92552    762.685585  0.001297017 
  820          763.450176   763.21229   0.001219512 
  767          763.97741    763.74154   0.001303781 
  713          764.507204   764.27332   0.001402525 
  765          765.039828   764.807616  0.00130719 
  748          765.574701   765.344413  0.001336898 
  781          766.112091   765.883696  0.00128041 
  753          766.651982   766.425452  0.001328021 
  754          767.194359   766.969666  0.00132626 
  813          767.739208   767.516323  0.001230012 
  746          768.286514   768.06541   0.001340483 
  741          768.836263   768.616912  0.001349528 
  720          769.388439   769.170816  0.001388889 
  773          769.943028   769.727106  0.001293661 
  755          770.500016   770.28577   0.001324503 
  712          771.059388   770.846794  0.001404494 
  725          771.62113    771.410162  0.00137931 
  764          772.185228   771.975863  0.001308901 
  765          772.751668   772.543882  0.00130719 
  731          773.320435   773.114205  0.001367989 
  780          773.891516   773.686819  0.001282051 
  736          774.464896   774.26171   0.001358696 
  771          775.040562   774.838865  0.001297017 
  739          775.6185     775.418271  0.00135318 
  779          776.198697   775.999914  0.001283697 
  821          776.781138   776.583782  0.001218027 
  795          777.365811   777.16986   0.001257862 
  722          777.952702   777.758136  0.001385042 
  812          778.541797   778.348597  0.001231527 
  794          779.133083   778.94123   0.001259446 
  774          779.726548   779.536022  0.00129199 
  747          780.322177   780.132961  0.001338688 
  723          780.919959   780.732033  0.001383126 
  783          781.519879   781.333227  0.001277139 
  758          782.121926   781.936529  0.001319261 
  753          782.726086   782.541927  0.001328021 
  797          783.332347   783.149409  0.001254705 
  735          783.940697   783.758963  0.001360544 
  728          784.551122   784.370575  0.001373626 
  776          785.16361    784.984235  0.00128866 
  758          785.77815    785.59993   0.001319261 
  728          786.394728   786.217649  0.001373626 
  782          787.013333   786.837378  0.001278772 
  809          787.633953   787.459108  0.001236094 
  798          788.256576   788.082825  0.001253133 
  747          788.881189   788.708518  0.001338688 
  748          789.507782   789.336176  0.001336898 
  741          790.136342   789.965788  0.001349528 
  769          790.766858   790.597341  0.00130039 
  800          791.399319   791.230826  0.00125   
  798          792.033713   791.866229  0.001253133 
  772          792.670028   792.503542  0.001295337 
  791          793.308254   793.142752  0.001264223 
  787          793.948379   793.783848  0.001270648 
  809          794.590394   794.42682   0.001236094 
  729          795.234285   795.071658  0.001371742 
  768          795.880044   795.71835   0.001302083 
  778          796.527658   796.366886  0.001285347 
  770          797.177118   797.017256  0.001298701 
  793          797.828413   797.669449  0.001261034 
  745          798.481533   798.323455  0.001342282 
  810          799.136467   798.979264  0.001234568 
  826          799.793205   799.636866  0.001210654 
  858          800.451737   800.296251  0.001165501 
  835          801.112052   800.957409  0.001197605 
  732          801.774142   801.62033   0.00136612 
  775          802.437997   802.285006  0.001290323 
  797          803.103605   802.951425  0.001254705 
  777          803.770959   803.619579  0.001287001 
  798          804.440048   804.289458  0.001253133 
  819          805.110863   804.961054  0.001221001 
  789          805.783395   805.634357  0.001267427 
  835          806.457634   806.309357  0.001197605 
  794          807.133572   806.986047  0.001259446 
  801          807.8112     807.664417  0.001248439 
  789          808.490508   808.344458  0.001267427 
  805          809.171488   809.026162  0.001242236 
  783          809.854131   809.709521  0.001277139 
  770          810.538429   810.394525  0.001298701 
  755          811.224373   811.081167  0.001324503 
  769          811.911955   811.769438  0.00130039 
  800          812.601166   812.45933   0.00125   
  788          813.291999   813.150836  0.001269036 
  791          813.984446   813.843947  0.001264223 
  798          814.678498   814.538655  0.001253133 
  787          815.374148   815.234953  0.001270648 
  809          816.071388   815.932833  0.001236094 
  851          816.77021    816.632288  0.001175088 
  777          817.470607   817.33331   0.001287001 
  800          818.172572   818.035892  0.00125   
  823          818.876098   818.740028  0.001215067 
  816          819.581176   819.445709  0.00122549 
  785          820.287801   820.152929  0.001273885 
  822          820.995964   820.861681  0.001216545 
  799          821.705661   821.571958  0.001251564 
  790          822.416882   822.283754  0.001265823 
  792          823.129623   822.997062  0.001262626 
  858          823.843877   823.711876  0.001165501 
  833          824.559636   824.428189  0.00120048 
  807          825.276896   825.145996  0.001239157 
  830          825.995649   825.86529   0.001204819 
  797          826.71589    826.586065  0.001254705 
  838          827.437612   827.308316  0.001193317 
  839          828.160811   828.032036  0.001191895 
  830          828.885479   828.75722   0.001204819 
  798          829.611613   829.483863  0.001253133 
  870          830.339205   830.211958  0.001149425 
  824          831.068251   830.941502  0.001213592 
  846          831.798745   831.672488  0.001182033 
  841          832.530683   832.404911  0.001189061 
  816          833.264058   833.138767  0.00122549 
  842          833.998867   833.87405   0.001187648 
  844          834.735104   834.610756  0.001184834 
  785          835.472766   835.34888   0.001273885 
  772          836.211846   836.088418  0.001295337 
  785          836.95234    836.829365  0.001273885 
  787          837.694245   837.571717  0.001270648 
  826          838.437556   838.31547   0.001210654 
  860          839.182269   839.06062   0.001162791 
  847          839.928379   839.807161  0.001180638 
  828          840.675883   840.555092  0.001207729 
  875          841.424778   841.304408  0.001142857 
  867          842.175058   842.055105  0.001153403 
  834          842.926721   842.80718   0.001199041 
  836          843.679764   843.560629  0.001196172 
  866          844.434182   844.315449  0.001154734 
  831          845.190429   845.071637  0.001203369 
  865          845.947589   845.82919   0.001156069 
  875          846.706117   846.588105  0.001142857 
  836          847.466007   847.348378  0.001196172 
  867          848.227258   848.110008  0.001153403 
  878          848.989868   848.872991  0.001138952 
  850          849.753832   849.637325  0.001176471 
  817          850.51915    850.403008  0.00122399 
  810          851.286046   851.170037  0.001234568 
  858          852.054062   851.93841   0.001165501 
  857          852.823425   852.708125  0.001166861 
  836          853.594131   853.47918   0.001196172 
  795          854.36618    854.251572  0.001257862 
  831          855.13957    855.025302  0.001203369 
  872          855.914298   855.800365  0.001146789 
  872          856.690363   856.576762  0.001146789 
  821          857.467763   857.354491  0.001218027 
  840          858.246498   858.13355   0.001190476 
  825          859.026566   858.913937  0.001212121 
  823          859.807966   859.695653  0.001215067 
  833          860.590696   860.478696  0.00120048 
  858          861.374756   861.263065  0.001165501 
  870          862.160146   862.04876   0.001149425 
  817          862.946863   862.835779  0.00122399 
  918          863.734909   863.624122  0.001089325 
  845          864.524281   864.413789  0.001183432 
  897          865.314981   865.204779  0.001114827 
  872          866.107007   865.997092  0.001146789 
  877          866.900359   866.790729  0.001140251 
  865          867.695038   867.585688  0.001156069 
  841          868.491043   868.38197   0.001189061 
  846          869.288375   869.179575  0.001182033 
  876          870.087034   869.978504  0.001141553 
  883          870.887019   870.778756  0.001132503 
  900          871.688333   871.580333  0.001111111 
  895          872.490975   872.383235  0.001117318 
  893          873.294945   873.187463  0.001119821 
  903          874.100246   873.993018  0.00110742 
  909          874.906877   874.799899  0.00110011 
  907          875.714839   875.60811   0.001102536 
  902          876.524524   876.41765   0.001108647 
  839          877.335154   877.228521  0.001191895 
  846          878.147119   878.040724  0.001182033 
  896          878.960421   878.854261  0.001116071 
  854          879.775061   879.669133  0.00117096 
  893          880.591041   880.485342  0.001119821 
  882          881.408362   881.30289   0.001133787 
  891          882.227027   882.121778  0.001122334 
  892          883.047233   882.942009  0.001121076 
  877          883.868591   883.763585  0.001140251 
  866          884.691298   884.586507  0.001154734 
  907          885.515358   885.410778  0.001102536 
  871          886.340771   886.236401  0.001148106 
  887          887.167541   887.063378  0.001127396 
  905          887.995671   887.891711  0.001104972 
  895          888.825162   888.721403  0.001117318 
  858          889.656017   889.552457  0.001165501 
  881          890.48824    890.384876  0.001135074 
  880          891.321834   891.218663  0.001136364 
  855          892.156801   892.05382   0.001169591 
  927          892.993144   892.890351  0.001078749 
  908          893.830867   893.72826   0.001101322 
  901          894.669973   894.567549  0.001109878 
  968          895.510466   895.408222  0.001033058 
  866          896.352349   896.250283  0.001154734 
  931          897.195625   897.093734  0.001074114 
  861          898.040299   897.938581  0.00116144 
  894          898.886374   898.784827  0.001118568 
  947          899.733854   899.632475  0.001055966 
  891          900.582743   900.48153   0.001122334 
  912          901.433046   901.331996  0.001096491 
  921          902.284766   902.183877  0.001085776 
  901          903.137907   903.037178  0.001109878 
  943          903.992475   903.891902  0.001060445 
  896          904.848473   904.748054  0.001116071 
  925          905.705907   905.605639  0.001081081 
  898          906.56478    906.464662  0.001113586 
  932          907.425097   907.325127  0.001072961 
  856          908.286864   908.187039  0.001168224 
  907          909.150085   909.050403  0.001102536 
  901          910.014765   909.915224  0.001109878 
  909          910.880909   910.781507  0.00110011 
  898          911.748523   911.649257  0.001113586 
  857          912.617612   912.51848   0.001166861 
  924          913.488181   913.389181  0.001082251 
  903          914.360235   914.261365  0.00110742 
  910          915.23378    915.135039  0.001098901 
  972          916.108822   916.010207  0.001028807 
  942          916.985367   916.886875  0.001061571 
  947          917.863419   917.765049  0.001055966 
  941          918.742986   918.644736  0.001062699 
  948          919.624072   919.52594   0.001054852 
  976          920.506685   920.408668  0.00102459 
  937          921.390829   921.292927  0.001067236 
  956          922.276512   922.178721  0.001046025 
  975          923.16374    923.066058  0.001025641 
  869          924.052518   923.954945  0.001150748 
  961          924.942854   924.845386  0.001040583 
  947          925.834753   925.73739   0.001055966 
  936          926.728223   926.630962  0.001068376 
  968          927.623271   927.526109  0.001033058 
  963          928.519901   928.422838  0.001038422 
  861          929.418123   929.321156  0.00116144 
  906          930.317942   930.22107   0.001103753 
  1019         931.219366   931.122586  0.000981354 
  953          932.122401   932.025712  0.001049318 
  993          933.027055   932.930455  0.001007049 
  950          933.933335   933.836822  0.001052632 
  876          934.841248   934.74482   0.001141553 
  947          935.750801   935.654457  0.001055966 
  970          936.662002   936.56574   0.001030928 
  915          937.574859   937.478677  0.001092896 
  942          938.489379   938.393275  0.001061571 
  914          939.405569   939.309541  0.001094092 
  888          940.323437   940.227484  0.001126126 
  938          941.242991   941.147112  0.001066098 
  966          942.16424    942.068431  0.001035197 
  965          943.08719    942.99145   0.001036269 
  952          944.011849   943.916178  0.00105042 
  941          944.938226   944.842621  0.001062699 
  969          945.866329   945.770789  0.001031992 
  934          946.796166   946.700688  0.001070664 
  959          947.727746   947.632328  0.001042753 
  917          948.661075   948.565717  0.001090513 
  937          949.596164   949.500863  0.001067236 
  1033         950.533523   950.437775  0.000968054 
  931          951.472155   951.37646   0.001074114 
  938          952.412571   952.316929  0.001066098 
  926          953.35478    953.259188  0.001079914 
  909          954.29879    954.203247  0.00110011 
  998          955.24461    955.149115  0.001002004 
  1008         956.192249   956.0968    0.000992063 
  956          957.141716   957.046311  0.001046025 
  961          958.093272   957.997657  0.001040583 
  982          959.046421   958.950847  0.00101833 
  999          960.001425   959.90589   0.001001001 
  951          960.958293   960.862795  0.001051525 
  990          961.917033   961.821571  0.001010101 
  933          962.877655   962.782227  0.001071811 
  973          963.840168   963.744773  0.001027749 
  1011         964.804581   964.709218  0.00098912 
  1003         965.770904   965.67557   0.000997009 
  1008         966.739146   966.64384   0.000992063 
  1016         967.709316   967.614037  0.000984252 
  970          968.681424   968.58617   0.001030928 
  966          969.655479   969.560249  0.001035197 
  1000         970.631492   970.536284  0.001     
  1082         971.60947    971.514283  0.000924214 
  999          972.589425   972.494257  0.001001001 
  1022         973.571366   973.476215  0.000978474 
  965          974.555302   974.460167  0.001036269 
  994          975.541243   975.446123  0.001006036 
  983          976.5292     976.434093  0.001017294 
  975          977.519182   977.424086  0.001025641 
  968          978.511198   978.416112  0.001033058 
  1029         979.50526    979.410182  0.000971817 
  968          980.501376   980.406305  0.001033058 
  1016         981.499557   981.404492  0.000984252 
  1002         982.499813   982.404752  0.000998004 
  1015         983.502154   983.407096  0.000985222 
  981          984.50659    984.411533  0.001019368 
  1028         985.513131   985.418075  0.000972763 
  965          986.521788   986.42673   0.001036269 
  1007         987.532571   987.43751   0.000993049 
  1029         988.54549    988.450424  0.000971817 
  969          989.560555   989.465483  0.001031992 
  1025         990.577778   990.482698  0.00097561 
  1089         991.597167   991.502078  0.000918274 
  1030         992.618733   992.523635  0.000970874 
  1071         993.642488   993.547377  0.000933707 
  1049         994.668441   994.573317  0.000953289 
  1010         995.696603   995.601465  0.000990099 
  1038         996.726985   996.63183   0.000963391 
  1045         997.759597   997.664425  0.000956938 
  1003         998.794449   998.699258  0.000997009 
  1030         999.831552   999.736341  0.000970874 
  1019         1000.870918  1000.775685 0.000981354 
  1087         1001.912555  1001.817299 0.000919963 
  1022         1002.956477  1002.861196 0.000978474 
  1015         1004.002691  1003.907385 0.000985222 
  1023         1005.051211  1004.955877 0.000977517 
  998          1006.102046  1006.006683 0.001002004 
  1022         1007.155207  1007.059814 0.000978474 
  999          1008.210705  1008.115281 0.001001001 
  1040         1009.268551  1009.173093 0.000961538 
  1054         1010.328756  1010.233263 0.000948767 
  1020         1011.39133   1011.295802 0.000980392 
  988          1012.456284  1012.360719 0.001012146 
  1085         1013.52363   1013.428025 0.000921659 
  999          1014.593377  1014.497733 0.001001001 
  1074         1015.665538  1015.569852 0.000931099 
  960          1016.740122  1016.644393 0.001041667 
  1033         1017.817141  1017.721368 0.000968054 
  1059         1018.896607  1018.800788 0.000944287 
  995          1019.978529  1019.882663 0.001005025 
  999          1021.062918  1020.967004 0.001001001 
  1083         1022.149787  1022.053822 0.000923361 
  1060         1023.239145  1023.143129 0.000943396 
  968          1024.331004  1024.234935 0.001033058 
  1034         1025.425374  1025.329251 0.000967118 
  1024         1026.522267  1026.426089 0.000976562 
  1008         1027.621695  1027.525459 0.000992063 
  971          1028.723667  1028.627373 0.001029866 
  1111         1029.828194  1029.731841 0.00090009 
  1086         1030.935289  1030.838874 0.00092081 
  1048         1032.044961  1031.948484 0.000954198 
  1077         1033.157223  1033.060681 0.000928505 
  1062         1034.272084  1034.175477 0.00094162 
  1065         1035.389557  1035.292883 0.000938967 
  1060         1036.509652  1036.412909 0.000943396 
  1134         1037.632379  1037.535567 0.000881834 
  1065         1038.757752  1038.660868 0.000938967 
  1047         1039.885779  1039.788823 0.00095511 
  1016         1041.016472  1040.919442 0.000984252 
  1066         1042.149843  1042.052737 0.000938086 
  1041         1043.285902  1043.18872  0.000960615 
  1060         1044.424661  1044.3274   0.000943396 
  1008         1045.56613   1045.468789 0.000992063 
  1095         1046.71032   1046.612898 0.000913242 
  1072         1047.857243  1047.759738 0.000932836 
  1057         1049.006909  1048.90932  0.000946074 
  1042         1050.15933   1050.061655 0.000959693 
  1083         1051.314516  1051.216754 0.000923361 
  1109         1052.472478  1052.374628 0.000901713 
  1064         1053.633228  1053.535287 0.00093985 
  1071         1054.796776  1054.698744 0.000933707 
  1057         1055.963133  1055.865008 0.000946074 
  1100         1057.13231   1057.034091 0.000909091 
  1009         1058.304319  1058.206003 0.00099108 
  1086         1059.479169  1059.380756 0.00092081 
  1058         1060.656872  1060.55836  0.00094518 
  1083         1061.837439  1061.738827 0.000923361 
  1080         1063.02088   1062.922166 0.000925926 
  1095         1064.207207  1064.108389 0.000913242 
  1044         1065.39643   1065.297507 0.000957854 
  1041         1066.58856   1066.489531 0.000960615 
  1102         1067.783607  1067.68447  0.000907441 
  1107         1068.981583  1068.882337 0.000903342 
  1035         1070.182499  1070.083141 0.000966184 
  1088         1071.386364  1071.286893 0.000919118 
  1091         1072.59319   1072.493605 0.00091659 
  1072         1073.802987  1073.703286 0.000932836 
  1116         1075.015766  1074.915948 0.000896057 
  1140         1076.231537  1076.131601 0.000877193 
  1104         1077.450312  1077.350255 0.000905797 
  1077         1078.6721    1078.571921 0.000928505 
  1098         1079.896912  1079.79661  0.000910747 
  1096         1081.12476   1081.024332 0.000912409 
  1067         1082.355652  1082.255097 0.000937207 
  1022         1083.5896    1083.488917 0.000978474 
  1076         1084.826614  1084.7258   0.000929368 
  1122         1086.066704  1085.965759 0.000891266 
  1117         1087.309881  1087.208803 0.000895255 
  1089         1088.556155  1088.454942 0.000918274 
  1075         1089.805537  1089.704187 0.000930233 
  1065         1091.058036  1090.956548 0.000938967 
  1099         1092.313663  1092.212035 0.000909918 
  1152         1093.572428  1093.470659 0.000868056 
  1080         1094.834341  1094.732429 0.000925926 
  1125         1096.099413  1095.997355 0.000888889 
  1141         1097.367653  1097.265449 0.000876424 
  1151         1098.639071  1098.536719 0.00086881 
  1093         1099.913702  1099.811175 0.000914913 
  1075         1101.191692  1101.088829 0.000930233 
  1058         1102.472706  1102.369688 0.00094518 
  1172         1103.756938  1103.653765 0.000853242 
  1098         1105.044397  1104.941067 0.000910747 
  1033         1106.335095  1106.231606 0.000968054 
  1070         1107.62904   1107.52539  0.000934579 
  1124         1108.926243  1108.82243  0.00088968 
  1072         1110.226712  1110.122735 0.000932836 
  1136         1111.53047   1111.426315 0.000880282 
  1179         1112.837595  1112.733179 0.000848176 
  1042         1114.147923  1114.043337 0.000959693 
  1084         1115.461711  1115.356798 0.000922509 
  1107         1116.778659  1116.673572 0.000903342 
  1118         1118.09893   1117.993668 0.000894454 
  1129         1119.422536  1119.317095 0.00088574 
  1088         1120.749483  1120.643863 0.000919118 
  1133         1122.079783  1121.973981 0.000882613 
  1108         1123.413444  1123.307458 0.000902527 
  1153         1124.750474  1124.644304 0.000867303 
  1126         1126.090885  1125.984526 0.000888099 
  1115         1127.43476   1127.328135 0.000896861 
  1115         1128.781956  1128.67514  0.000896861 
  1174         1130.132558  1130.025548 0.000851789 
  1154         1131.486575  1131.37937  0.000866551 
  1146         1132.844016  1132.736613 0.0008726 
  1123         1134.20489   1134.097287 0.000890472 
  1214         1135.569205  1135.4614   0.000823723 
  1132         1136.93697   1136.828962 0.000883392 
  1119         1138.308193  1138.199979 0.000893655 
  1134         1139.682884  1139.574462 0.000881834 
  1196         1141.061373  1140.952418 0.00083612 
  1121         1142.443024  1142.333856 0.000892061 
  1098         1143.828167  1143.718785 0.000910747 
  1162         1145.216811  1145.107211 0.000860585 
  1195         1146.608963  1146.499145 0.00083682 
  1147         1148.004633  1147.894593 0.00087184 
  1086         1149.403828  1149.293564 0.00092081 
  1206         1150.806556  1150.696066 0.000829187 
  1103         1152.212825  1152.102107 0.000906618 
  1162         1153.622805  1153.511695 0.000860585 
  1151         1155.036181  1154.924837 0.00086881 
  1123         1156.453121  1156.341542 0.000890472 
  1147         1157.873634  1157.761817 0.00087184 
  1151         1159.297727  1159.18567  0.00086881 
  1156         1160.725407  1160.613107 0.000865052 
  1215         1162.156683  1162.044138 0.000823045 
  1094         1163.591588  1163.478769 0.000914077 
  1166         1165.030076  1164.917007 0.000857633 
  1238         1166.472182  1166.35886  0.000807754 
  1149         1167.917913  1167.804336 0.000870322 
  1240         1169.367275  1169.25344  0.000806452 
  1220         1170.820276  1170.706181 0.000819672 
  1159         1172.276923  1172.162564 0.000862813 
  1164         1173.737223  1173.622599 0.000859107 
  1196         1175.201765  1175.08629  0.00083612 
  1167         1176.669405  1176.553645 0.000856898 
  1219         1178.140705  1178.02467  0.000820345 
  1191         1179.615685  1179.499373 0.000839631 
  1241         1181.094351  1180.977759 0.000805802 
  1140         1182.57671   1182.459835 0.000877193 
  1190         1184.062769  1183.945608 0.000840336 
  1207         1185.552534  1185.435084 0.0008285 
  1222         1187.04601   1186.928269 0.000818331 
  1231         1188.543497  1188.42517  0.000812348 
  1166         1190.044416  1189.925791 0.000857633 
  1121         1191.549402  1191.430141 0.000892061 
  1211         1193.05808   1192.938223 0.000825764 
  1152         1194.57021   1194.450045 0.000868056 
  1117         1196.086087  1195.965611 0.000895255 
  1204         1197.605718  1197.484929 0.000830565 
  1157         1199.129109  1199.008002 0.000864304 
  1169         1200.656264  1200.534837 0.000855432 
  1128         1202.187191  1202.06544  0.000886525 
  1190         1203.721893  1203.599815 0.000840336 
  1155         1205.260543  1205.137967 0.000865801 
  1231         1206.802813  1206.679903 0.000812348 
  1193         1208.349021  1208.225627 0.000838223 
  1234         1209.898879  1209.775144 0.000810373 
  1299         1211.452538  1211.328459 0.000769823 
  1240         1213.010005  1212.885577 0.000806452 
  1269         1214.571282  1214.446503 0.000788022 
  1237         1216.136376  1216.011241 0.000808407 
  1225         1217.70529   1217.579796 0.000816327 
  1251         1219.278029  1219.152172 0.000799361 
  1210         1220.854598  1220.728374 0.000826446 
  1153         1222.435001  1222.308406 0.000867303 
  1216         1224.019242  1223.892273 0.000822368 
  1267         1225.607326  1225.479978 0.000789266 
  1240         1227.199256  1227.071526 0.000806452 
  1171         1228.795037  1228.66692  0.000853971 
  1159         1230.394673  1230.266164 0.000862813 
  1274         1231.998166  1231.869263 0.000784929 
  1277         1233.605522  1233.476219 0.000783085 
  1192         1235.216744  1235.087037 0.000838926 
  1282         1236.831834  1236.70172  0.000780031 
  1232         1238.451168  1238.320271 0.000811688 
  1302         1240.074009  1239.942693 0.000768049 
  1319         1241.700728  1241.568991 0.00075815 
  1172         1243.33133   1243.199166 0.000853242 
  1202         1244.965818  1244.833222 0.000831947 
  1267         1246.604194  1246.471162 0.000789266 
  1220         1248.246462  1248.112989 0.000819672 
  1186         1249.892742  1249.758705 0.00084317 
  1166         1251.542802  1251.408314 0.000857633 
  1251         1253.196761  1253.061817 0.000799361 
  1310         1254.854808  1254.719217 0.000763359 
  1241         1256.516575  1256.380516 0.000805802 
  1224         1258.182248  1258.045717 0.000816993 
  1297         1259.851831  1259.714822 0.00077101 
  1310         1261.525325  1261.387833 0.000763359 
  1238         1263.202732  1263.064752 0.000807754 
  1283         1264.884408  1264.74558  0.000779423 
  1281         1266.569648  1266.43032  0.00078064 
  1244         1268.258807  1268.118973 0.000803859 
  1215         1269.951887  1269.81154  0.000823045 
  1255         1271.648889  1271.508024 0.000796813 
  1300         1273.349815  1273.208425 0.000769231 
  1243         1275.054665  1274.912744 0.000804505 
  1293         1276.763442  1276.620984 0.000773395 
  1295         1278.476146  1278.333144 0.000772201 
  1261         1280.192926  1280.049226 0.000793021 
  1266         1281.913488  1281.769231 0.000789889 
  1284         1283.63798   1283.493159 0.000778816 
  1279         1285.366403  1285.221011 0.000781861 
  1300         1287.098758  1286.952787 0.000769231 
  1270         1288.835045  1288.688489 0.000787402 
  1303         1290.575264  1290.428116 0.00076746 
  1324         1292.319417  1292.171668 0.000755287 
  1264         1294.068052  1293.919146 0.000791139 
  1317         1295.820071  1295.670549 0.000759301 
  1353         1297.576024  1297.425878 0.000739098 
  1340         1299.335932  1299.185132 0.000746269 
  1263         1301.099751  1300.948311 0.000791766 
  1333         1302.867503  1302.715415 0.000750188 
  1264         1304.639188  1304.486442 0.000791139 
  1251         1306.414805  1306.261393 0.000799361 
  1278         1308.194353  1308.040267 0.000782473 
  1356         1309.977832  1309.823062 0.000737463 
  1360         1311.765516  1311.609779 0.000735294 
  1342         1313.556854  1313.400414 0.000745156 
  1339         1315.352132  1315.194969 0.000746826 
  1324         1317.151325  1316.993441 0.000755287 
  1302         1318.954444  1318.795828 0.000768049 
  1347         1320.761488  1320.60213  0.00074239 
  1297         1322.572455  1322.412345 0.00077101 
  1353         1324.387344  1324.226471 0.000739098 
  1363         1326.206153  1326.044506 0.000733676 
  1427         1328.02888   1327.866448 0.000700771 
  1348         1329.855523  1329.692296 0.00074184 
  1347         1331.686081  1331.522046 0.00074239 
  1364         1333.520552  1333.355697 0.000733138 
  1342         1335.358933  1335.193247 0.000745156 
  1379         1337.201222  1337.034693 0.000725163 
  1430         1339.047417  1338.880032 0.000699301 
  1313         1340.897516  1340.729262 0.000761615 
  1393         1342.751515  1342.582379 0.000717875 
  1348         1344.609413  1344.439381 0.00074184 
  1414         1346.471206  1346.300265 0.000707214 
  1336         1348.336917  1348.165028 0.000748503 
  1304         1350.206493  1350.033665 0.000766871 
  1395         1352.079955  1351.906175 0.000716846 
  1291         1353.9573    1353.782553 0.000774593 
  1379         1355.838526  1355.662797 0.000725163 
  1358         1357.723628  1357.546901 0.000736377 
  1296         1359.612604  1359.434862 0.000771605 
  1373         1361.50545   1361.326677 0.000728332 
  1369         1363.402162  1363.222341 0.00073046 
  1379         1365.302737  1365.12185  0.000725163 
  1354         1367.207182  1367.0252   0.000738552 
  1357         1369.11547   1368.932386 0.00073692 
  1359         1371.027608  1370.843404 0.000735835 
  1389         1372.943592  1372.75825  0.000719942 
  1361         1374.863419  1374.676918 0.000734754 
  1423         1376.787083  1376.599403 0.000702741 
  1359         1378.714581  1378.525701 0.000735835 
  1414         1380.645907  1380.455806 0.000707214 
  1429         1382.581057  1382.389714 0.00069979 
  1388         1384.520027  1384.327419 0.000720461 
  1421         1386.462811  1386.268916 0.00070373 
  1335         1388.409405  1388.214198 0.000749064 
  1404         1390.359804  1390.163261 0.000712251 
  1345         1392.314002  1392.116099 0.000743494 
  1415         1394.271994  1394.072705 0.000706714 
  1422         1396.233775  1396.033073 0.000703235 
  1391         1398.19934   1397.997199 0.000718907 
  1414         1400.168683  1399.965075 0.000707214 
  1474         1402.141798  1401.936694 0.000678426 
  1377         1404.11868   1403.912051 0.000726216 
  1449         1406.099324  1405.891139 0.000690131 
  1387         1408.083723  1407.873952 0.000720981 
  1439         1410.071871  1409.860481 0.000694927 
  1406         1412.063763  1411.850721 0.000711238 
  1428         1414.059393  1413.844665 0.00070028 
  1392         1416.058754  1415.842305 0.000718391 
  1439         1418.06184   1417.843633 0.000694927 
  1423         1420.068645  1419.848644 0.000702741 
  1465         1422.079163  1421.857328 0.000682594 
  1462         1424.093387  1423.869679 0.000683995 
  1420         1426.11131   1425.885688 0.000704225 
  1413         1428.132927  1427.905349 0.000707714 
  1446         1430.15823   1429.928652 0.000691563 
  1413         1432.187213  1431.95559  0.000707714 
  1344         1434.21987   1433.986154 0.000744048 
  1334         1436.256193  1436.020337 0.000749625 
  1420         1438.296175  1438.05813  0.000704225 
  1413         1440.339811  1440.099524 0.000707714 
  1445         1442.387092  1442.14451  0.000692042 
  1483         1444.438013  1444.19308  0.000674309 
  1386         1446.492565  1446.245226 0.000721501 
  1439         1448.550743  1448.300937 0.000694927 
  1432         1450.612538  1450.360205 0.000698324 
  1385         1452.678689  1452.42302  0.000722022 
  1498         1454.7477    1454.489374 0.000667557 
  1437         1456.820308  1456.559256 0.000695894 
  1465         1458.896507  1458.632658 0.000682594 
  1431         1460.976288  1460.709569 0.000698812 
  1458         1463.059644  1462.789979 0.000685871 
  1492         1465.14657   1464.873879 0.000670241 
  1463         1467.237058  1466.961259 0.000683527 
  1462         1469.331101  1469.052108 0.000683995 
  1475         1471.428691  1471.146416 0.000677966 
  1419         1473.530195  1473.244174 0.000704722 
  1446         1475.634862  1475.345369 0.000691563 
  1476         1477.743056  1477.449992 0.000677507 
  1509         1479.854772  1479.558032 0.000662691 
  1569         1481.970002  1481.669478 0.000637349 
  1440         1484.088741  1483.784318 0.000694444 
  1456         1486.210982  1485.902543 0.000686813 
  1424         1488.336876  1488.024141 0.000702247 
  1439         1490.466102  1490.1491   0.000694927 
  1478         1492.598814  1492.277409 0.00067659 
  1514         1494.735005  1494.409057 0.000660502 
  1415         1496.874669  1496.544032 0.000706714 
  1452         1499.017801  1498.682321 0.000688705 
  1488         1501.164397  1500.823914 0.000672043 
  1482         1503.314453  1502.968798 0.000674764 
  1500         1505.467964  1505.116962 0.000666667 
  1514         1507.624927  1507.268392 0.000660502 
  1543         1509.785415  1509.423076 0.000648088 
  1445         1511.949271  1511.581003 0.000692042 
  1514         1514.116569  1513.742159 0.000660502 
  1457         1516.287309  1515.906532 0.000686342 
  1421         1518.461488  1518.07411  0.00070373 
  1500         1520.639106  1520.244878 0.000666667 
  1490         1522.820163  1522.418825 0.000671141 
  1484         1525.00466   1524.595937 0.000673854 
  1504         1527.192597  1526.7762   0.000664894 
  1495         1529.383978  1528.959602 0.000668896 
  1478         1531.578807  1531.14613  0.00067659 
  1546         1533.777087  1533.335768 0.000646831 
  1531         1535.978825  1535.528505 0.000653168 
  1544         1538.184027  1537.724325 0.000647668 
  1501         1540.392702  1539.923216 0.000666223 
  1518         1542.60486   1542.125163 0.000658762 
  1558         1544.82051   1544.330152 0.000641849 
  1591         1547.03967   1546.538168 0.000628536 
  1506         1549.262353  1548.749198 0.000664011 
  1548         1551.488577  1550.963227 0.000645995 
  1587         1553.718362  1553.180241 0.00063012 
  1531         1555.951734  1555.400224 0.000653168 
  1575         1558.188717  1557.623162 0.000634921 
  1552         1560.429342  1559.849041 0.00064433 
  1543         1562.673644  1562.077844 0.000648088 
  1556         1564.92166   1564.309558 0.000642674 
  1515         1567.17344   1566.544166 0.000660066 
  1558         1569.429035  1568.781654 0.000641849 
  1579         1571.688504  1571.022006 0.000633312 
  1507         1573.95192   1573.265206 0.00066357 
  1558         1576.219366  1575.51124  0.000641849 
  1563         1578.490938  1577.76009  0.000639795 
  1600         1580.766753  1580.011742 0.000625  
  1578         1583.046945  1582.26618  0.000633714 
  1493         1585.331687  1584.523387 0.000669792 
  1539         1587.621174  1586.783346 0.000649773 
  1598         1589.916118  1589.046043 0.000625782 
  1593         1592.215864  1591.31146  0.000627746 
  1616         1594.521233  1593.579581 0.000618812 
  1546         1596.832646  1595.85039  0.000646831 
  1623         1599.150606  1598.123869 0.000616143 
  1595         1601.475708  1600.400003 0.000626959 
  1582         1603.808685  1602.678773 0.000632111 
  1657         1606.150377  1604.960164 0.0006035 
  1643         1608.501779  1607.244157 0.000608643 
  1680         1610.864046  1609.530736 0.000595238 
  1623         1613.238755  1611.819883 0.000616143 
  1714         1615.626955  1614.111582 0.000583431 
  1634         1618.030932  1616.405814 0.000611995 
  1671         1620.451945  1618.702562 0.000598444 
  1654         1622.892413  1621.001808 0.000604595 
  1701         1625.35467   1623.303534 0.000587889 
  1645         1627.841147  1625.607723 0.000607903 
  1728         1630.354406  1627.914356 0.000578704 
  1740         1632.897112  1630.223415 0.000574713 
  1798         1635.471923  1632.534883 0.000556174 
  1715         1638.081451  1634.84874  0.00058309 
  1766         1640.728172  1637.164968 0.000566251 
  1739         1643.414433  1639.48355  0.000575043 
  1724         1646.141917  1641.804465 0.000580046 
  1806         1648.912184  1644.127696 0.00055371 
  1723         1651.726102  1646.453224 0.000580383 
  1756         1654.583794  1648.781029 0.000569476 
  1625         1657.484597  1651.111093 0.000615385 
  1685         1660.426742  1653.443397 0.000593472 
  1713         1663.407271  1655.777921 0.000583771 
  1764         1666.42171   1658.114646 0.000566893 
  1752         1669.464215  1660.453553 0.000570776 
  1685         1672.526764  1662.794623 0.000593472 
  1712         1675.599293  1665.137835 0.000584112 
  1676         1678.669377  1667.48317  0.000596659 
  1658         1681.722362  1669.830608 0.000603136 
  1688         1684.741274  1672.18013  0.000592417 
  1709         1687.707504  1674.531715 0.000585138 
  1635         1690.601628  1676.885344 0.000611621 
  1778         1693.404902  1679.240996 0.00056243 
  1687         1696.100464  1681.598651 0.000592768 
  1699         1698.675105  1683.958289 0.000588582 
  1643         1701.120798  1686.319889 0.000608643 
  1675         1703.4341    1688.68343  0.000597015 
  1810         1705.618219  1691.048893 0.000552486 
  1648         1707.681252  1693.416257 0.000606796 
  1684         1709.635601  1695.7855   0.000593824 
  1774         1711.496935  1698.156602 0.000563698 
  1781         1713.282588  1700.529542 0.000561482 
  1662         1715.010863  1702.904299 0.000601685 
  1621         1716.699637  1705.280852 0.000616903 
  1708         1718.365639  1707.659179 0.00058548 
  1705         1720.023892  1710.039259 0.00058651 
  1730         1721.686932  1712.421072 0.000578035 
  1691         1723.365636  1714.804594 0.000591366 
  1642         1725.068697  1717.189806 0.000609013 
  1621         1726.802635  1719.576685 0.000616903 
  1751         1728.572502  1721.965209 0.000571102 
  1695         1730.381759  1724.355356 0.000589971 
  1713         1732.232613  1726.747106 0.000583771 
  1727         1734.126041  1729.140435 0.000579039 
  1712         1736.062214  1731.535322 0.000584112 
  1651         1738.040486  1733.931744 0.000605694 
  1689         1740.059622  1736.32968  0.000592066 
  1655         1742.117765  1738.729106 0.00060423 
  1698         1744.21281   1741.130002 0.000588928 
  1696         1746.342338  1743.532343 0.000589623 
  1721         1748.503785  1745.936108 0.000581058 
  1689         1750.694439  1748.341273 0.000592066 
  1754         1752.911652  1750.747817 0.000570125 
  1686         1755.152808  1753.155717 0.00059312 
  1740         1757.415394  1755.564949 0.000574713 
  1806         1759.697056  1757.97549  0.00055371 
  1730         1761.99557   1760.387318 0.000578035 
  1705         1764.308939  1762.800409 0.00058651 
  1693         1766.635345  1765.214741 0.000590667 
  1677         1768.973171  1767.63029  0.000596303 
  1729         1771.32097   1770.047032 0.000578369 
  1687         1773.677493  1772.464945 0.000592768 
  1733         1776.042157  1774.884004 0.000577034 
  1709         1778.413013  1777.304187 0.000585138 
  1735         1780.789755  1779.725469 0.000576369 
  1765         1783.171703  1782.147827 0.000566572 
  1811         1785.558276  1784.571237 0.000552181 
  1771         1787.948983  1786.995676 0.000564653 
  1782         1790.343403  1789.421118 0.000561167 
  1745         1792.741185  1791.847542 0.000573066 
  1723         1795.142107  1794.274921 0.000580383 
  1767         1797.545758  1796.703233 0.000565931 
  1703         1799.951999  1799.132452 0.000587199 
  1758         1802.360889  1801.562555 0.000568828 
  1760         1804.771758  1803.993518 0.000568182 
  1682         1807.184714  1806.425315 0.00059453 
  1756         1809.599627  1808.857923 0.000569476 
  1781         1812.016382  1811.291317 0.000561482 
  1780         1814.434873  1813.725472 0.000561798 
  1698         1816.855006  1816.160364 0.000588928 
  1720         1819.276911  1818.595968 0.000581395 
  1833         1821.700069  1821.032259 0.000545554 
  1702         1824.124621  1823.469212 0.000587544 
  1821         1826.550497  1825.906802 0.000549149 
  1800         1828.977629  1828.345004 0.000555556 
  1771         1831.405952  1830.783794 0.000564653 
  1824         1833.835406  1833.223146 0.000548246 
  1831         1836.265932  1835.663035 0.00054615 
  1822         1838.697476  1838.103435 0.000548847 
  1746         1841.129983  1840.544322 0.000572738 
  1852         1843.563489  1842.98567  0.000539957 
  1738         1845.997769  1845.427454 0.000575374 
  1846         1848.432864  1847.869647 0.000541712 
  1804         1850.868725  1850.312226 0.000554324 
  1798         1853.305308  1852.755163 0.000556174 
  1793         1855.74257   1855.198433 0.000557724 
  1787         1858.180468  1857.642011 0.000559597 
  1822         1860.61933   1860.085871 0.000548847 
  1800         1863.058376  1862.529987 0.000555556 
  1769         1865.497936  1864.974333 0.000565291 
  1801         1867.938583  1867.418883 0.000555247 
  1970         1870.379056  1869.863612 0.000507614 
  1825         1872.819929  1872.308492 0.000547945 
  1774         1875.261165  1874.753499 0.000563698 
  1806         1877.702728  1877.198605 0.00055371 
  1850         1880.144583  1879.643786 0.000540541 
  1845         1882.586695  1882.089014 0.000542005 
  1931         1885.029029  1884.534262 0.000517866 
  1859         1887.471735  1886.979506 0.000537924 
  1827         1889.914412  1889.424718 0.000547345 
  1861         1892.357515  1891.869873 0.000537346 
  1863         1894.800403  1894.314942 0.000536769 
  1819         1897.243346  1896.759901 0.000549753 
  1897         1899.686314  1899.204722 0.000527148 
  1836         1902.129273  1901.649378 0.000544662 
  1871         1904.572193  1904.093844 0.000534474 
  1843         1907.015043  1906.538092 0.000542594 
  1859         1909.45802   1908.982096 0.000537924 
  1839         1911.900635  1911.425828 0.000543774 
  1806         1914.343087  1913.869262 0.00055371 
  1845         1916.785345  1916.312371 0.000542005 
  1972         1919.227379  1918.755128 0.000507099 
  1854         1921.66916   1921.197506 0.000539374 
  1817         1924.110657  1923.639478 0.000550358 
  1781         1926.551839  1926.081017 0.000561482 
  1815         1928.992679  1928.522096 0.000550964 
  1942         1931.433146  1930.962687 0.000514933 
  1894         1933.873211  1933.402764 0.000527983 
  1864         1936.312959  1935.8423   0.000536481 
  1811         1938.752133  1938.281266 0.000552181 
  1831         1941.190818  1940.719636 0.00054615 
  1910         1943.628984  1943.157382 0.00052356 
  1940         1946.066603  1945.594477 0.000515464 
  1961         1948.503648  1948.030894 0.000509944 
  1950         1950.940088  1950.466605 0.000512821 
  1858         1953.375896  1952.901582 0.000538213 
  1879         1955.811043  1955.335799 0.000532198 
  1847         1958.245501  1957.769227 0.000541419 
  1938         1960.679242  1960.20184  0.000515996 
  1896         1963.114314  1962.633609 0.000527426 
  1876         1965.546538  1965.064506 0.000533049 
  1970         1967.977961  1967.494505 0.000507614 
  1918         1970.408555  1969.923577 0.000521376 
  1881         1972.838292  1972.351695 0.000531632 
  2001         1975.267145  1974.778831 0.00049975 
  1979         1977.695086  1977.204957 0.000505306 
  2028         1980.122087  1979.630046 0.000493097 
  1976         1982.548121  1982.054069 0.000506073 
  1995         1984.973161  1984.476998 0.000501253 
  1938         1987.397894  1986.898807 0.000515996 
  1899         1989.821188  1989.319466 0.000526593 
  1912         1992.243083  1991.738948 0.000523013 
  1983         1994.663875  1994.157226 0.000504286 
  1919         1997.084502  1996.57427  0.000521105 
  1960         1999.503009  1998.990053 0.000510204 
  1962         2001.920333  2001.404547 0.000509684 
  1986         2004.336447  2003.817725 0.000503525 
  1962         2006.751325  2006.229557 0.000509684 
  1982         2009.164941  2008.640016 0.000504541 
  2008         2011.577269  2011.049073 0.000498008 
  2025         2013.988281  2013.456701 0.000493827 
  1982         2016.397953  2015.862872 0.000504541 
  1944         2018.806258  2018.267556 0.000514403 
  1967         2021.213171  2020.670727 0.000508388 
  1960         2023.61915   2023.072356 0.000510204 
  1984         2026.023203  2025.472414 0.000504032 
  2011         2028.425789  2027.870874 0.000497265 
  2024         2030.826882  2030.267707 0.000494071 
  2006         2033.226456  2032.662885 0.000498504 
  1988         2035.624489  2035.05638  0.000503018 
  2020         2038.020956  2037.448163 0.00049505 
  1988         2040.415833  2039.838207 0.000503018 
  1976         2042.809095  2042.226482 0.000506073 
  1965         2045.200721  2044.61296  0.000508906 
  2082         2047.590696  2046.997614 0.000480307 
  1996         2049.978978  2049.380415 0.000501002 
  2018         2052.365867  2051.761335 0.00049554 
  2024         2054.750718  2054.140344 0.000494071 
  2036         2057.133823  2056.517416 0.000491159 
  2026         2059.51516   2058.892521 0.000493583 
  2065         2061.894709  2061.265631 0.000484262 
  2018         2064.272454  2063.636718 0.00049554 
  2040         2066.648376  2066.005754 0.000490196 
  2041         2069.022459  2068.372709 0.000489956 
  2102         2071.394689  2070.737556 0.000475737 
  1941         2073.765059  2073.100266 0.000515198 
  2086         2076.133704  2075.460812 0.000479386 
  2079         2078.500313  2077.819164 0.000481  
  2033         2080.865035  2080.175293 0.000491884 
  2146         2083.227871  2082.529173 0.000465983 
  2088         2085.588827  2084.880774 0.000478927 
  2125         2087.947912  2087.230068 0.000470588 
  2172         2090.305142  2089.577026 0.000460405 
  2033         2092.660539  2091.921621 0.000491884 
  2134         2095.014134  2094.263823 0.000468604 
  2098         2097.365967  2096.603605 0.000476644 
  2079         2099.716084  2098.940938 0.000481  
  2133         2102.064544  2101.275794 0.000468823 
  2178         2104.411414  2103.608144 0.000459137 
  2127         2106.756773  2105.93796  0.000470146 
  2112         2109.100709  2108.265213 0.000473485 
  2105         2111.443318  2110.589876 0.000475059 
  2149         2113.784708  2112.91192  0.000465333 
  2110         2116.124992  2115.231316 0.000473934 
  2157         2118.464289  2117.548037 0.000463607 
  2118         2120.802721  2119.862053 0.000472144 
  2201         2123.140406  2122.173338 0.000454339 
  2133         2125.477468  2124.481861 0.000468823 
  2077         2127.814013  2126.787596 0.000481464 
  2171         2130.150138  2129.090514 0.000460617 
  2142         2132.485923  2131.390586 0.000466853 
  2173         2134.821428  2133.687785 0.000460193 
  2109         2137.15668   2135.982082 0.000474158 
  2153         2139.491676  2138.273449 0.000464468 
  2215         2141.826367  2140.561857 0.000451467 
  2110         2144.160667  2142.84728  0.000473934 
  2179         2146.494422  2145.129687 0.000458926 
  2242         2148.827415  2147.409052 0.00044603 
  2223         2151.159357  2149.685346 0.000449843 
  2247         2153.489873  2151.958541 0.000445038 
  2227         2155.818487  2154.22861  0.000449035 
  2203         2158.144633  2156.495523 0.000453926 
  2205         2160.467639  2158.759252 0.000453515 
  2252         2162.786767  2161.019771 0.00044405 
  2212         2165.101214  2163.277051 0.00045208 
  2219         2167.410184  2165.531063 0.000450653 
  2273         2169.712947  2167.78178  0.000439947 
  2161         2172.009161  2170.029175 0.000462749 
  2325         2174.297946  2172.273218 0.000430108 
  2194         2176.579421  2174.513882 0.000455789 
  2233         2178.853747  2176.75114  0.000447828 
  2231         2181.1225    2178.984963 0.000448229 
  2233         2183.385271  2181.215324 0.000447828 
  2241         2185.641666  2183.442195 0.000446229 
  2225         2187.893911  2185.665548 0.000449438 
  2237         2190.143121  2187.885355 0.000447027 
  2207         2192.390423  2190.101589 0.000453104 
  2300         2194.637108  2192.314222 0.000434783 
  2318         2196.883887  2194.523226 0.000431406 
  2271         2199.13159   2196.728574 0.000440335 
  2300         2201.381028  2198.930239 0.000434783 
  2197         2203.632716  2201.128192 0.000455166 
  2233         2205.887518  2203.322406 0.000447828 
  2236         2208.145045  2205.512854 0.000447227 
  2354         2210.404456  2207.699508 0.000424809 
  2284         2212.665915  2209.882341 0.000437828 
  2302         2214.928864  2212.061325 0.000434405 
  2402         2217.192276  2214.236433 0.00041632 
  2358         2219.455091  2216.407639 0.000424088 
  2303         2221.715618  2218.574914 0.000434216 
  2195         2223.972203  2220.738231 0.000455581 
  2301         2226.22291   2222.897563 0.000434594 
  2365         2228.465671  2225.052883 0.000422833 
  2323         2230.698442  2227.204164 0.000430478 
  2229         2232.919365  2229.351379 0.000448632 
  2325         2235.126838  2231.494501 0.000430108 
  2404         2237.31982   2233.633502 0.000415973 
  2334         2239.497743  2235.768357 0.000428449 
  2302         2241.660614  2237.899037 0.000434405 
  2369         2243.809051  2240.025516 0.000422119 
  2236         2245.944107  2242.147768 0.000447227 
  2366         2248.067261  2244.265764 0.000422654 
  2283         2250.180261  2246.37948  0.00043802 
  2377         2252.285095  2248.488888 0.000420698 
  2355         2254.383665  2250.593961 0.000424628 
  2350         2256.478025  2252.694673 0.000425532 
  2307         2258.570087  2254.790997 0.000433463 
  2300         2260.661642  2256.882907 0.000434783 
  2256         2262.754264  2258.970376 0.000443262 
  2322         2264.849441  2261.053378 0.000430663 
  2311         2266.948463  2263.131886 0.000432713 
  2300         2269.052506  2265.205875 0.000434783 
  2385         2271.162659  2267.275318 0.000419287 
  2289         2273.279966  2269.340188 0.000436872 
  2369         2275.405456  2271.40046  0.000422119 
  2364         2277.540239  2273.456108 0.000423012 
  2337         2279.685416  2275.507105 0.000427899 
  2333         2281.84231   2277.553425 0.000428633 
  2402         2284.01249   2279.595043 0.00041632 
  2370         2286.197735  2281.631933 0.000421941 
  2358         2288.400181  2283.664068 0.000424088 
  2304         2290.622379  2285.691423 0.000434028 
  2426         2292.867329  2287.713973 0.000412201 
  2383         2295.138563  2289.731691 0.000419639 
  2333         2297.440201  2291.744552 0.000428633 
  2393         2299.776925  2293.752531 0.000417885 
  2334         2302.154238  2295.755602 0.000428449 
  2340         2304.578193  2297.753739 0.00042735 
  2322         2307.055545  2299.746917 0.000430663 
  2435         2309.593803  2301.735112 0.000410678 
  2381         2312.201033  2303.718296 0.000419992 
  2380         2314.885884  2305.696446 0.000420168 
  2395         2317.657462  2307.669537 0.000417537 
  2450         2320.525058  2309.637542 0.000408163 
  2366         2323.498473  2311.600438 0.000422654 
  2421         2326.587094  2313.558199 0.000413052 
  2349         2329.800056  2315.5108   0.000425713 
  2467         2333.145913  2317.458217 0.000405351 
  2372         2336.632364  2319.400425 0.000421585 
  2421         2340.26569   2321.337398 0.000413052 
  2392         2344.050517  2323.269113 0.00041806 
  2291         2347.989083  2325.195545 0.000436491 
  2404         2352.081751  2327.11667  0.000415973 
  2395         2356.324967  2329.032462 0.000417537 
  2512         2360.711623  2330.942898 0.000398089 
  2374         2365.230149  2332.847953 0.00042123 
  2385         2369.863966  2334.747604 0.000419287 
  2352         2374.59017   2336.641825 0.00042517 
  2443         2379.379214  2338.530593 0.000409333 
  2433         2384.194152  2340.413884 0.000411015 
  2419         2388.990104  2342.291674 0.000413394 
  2424         2393.715711  2344.163939 0.000412541 
  2387         2398.312686  2346.030656 0.000418936 
  2440         2402.718725  2347.8918   0.000409836 
  2425         2406.871554  2349.747347 0.000412371 
  2390         2410.711184  2351.597275 0.00041841 
  2439         2414.184902  2353.44156  0.000410004 
  2498         2417.250352  2355.280179 0.00040032 
  2420         2419.877914  2357.113107 0.000413223 
  2380         2422.051194  2358.940322 0.000420168 
  2430         2423.76756   2360.761801 0.000411523 
  2440         2425.03661   2362.57752  0.000409836 
  2433         2425.879405  2364.387456 0.000411015 
  2366         2426.326627  2366.191587 0.000422654 
  2552         2426.417217  2367.989889 0.00039185 
  2410         2426.196404  2369.78234  0.000414938 
  2461         2425.71389   2371.568917 0.000406339 
  2467         2425.020355  2373.349597 0.000405351 
  2428         2424.167299  2375.124358 0.000411862 
  2391         2423.204208  2376.893177 0.000418235 
  2432         2422.177349  2378.656032 0.000411184 
  2508         2421.128831  2380.412901 0.000398724 
  2512         2420.096585  2382.16376  0.000398089 
  2416         2419.113451  2383.908589 0.000413907 
  2445         2418.207141  2385.647364 0.000408998 
  2408         2417.401153  2387.380065 0.000415282 
  2515         2416.711126  2389.106668 0.000397614 
  2385         2416.150731  2390.827153 0.000419287 
  2492         2415.728691  2392.541497 0.000401284 
  2466         2415.449246  2394.249678 0.000405515 
  2401         2415.313974  2395.951676 0.000416493 
  2454         2415.321463  2397.647469 0.000407498 
  2479         2415.468048  2399.337034 0.000403388 
  2494         2415.748343  2401.020352 0.000400962 
  2503         2416.155396  2402.6974   0.000399521 
  2402         2416.681388  2404.368158 0.00041632 
  2402         2417.317934  2406.032604 0.00041632 
  2446         2418.056526  2407.690718 0.000408831 
  2489         2418.887384  2409.342478 0.000401768 
  2442         2419.802058  2410.987864 0.0004095 
  2430         2420.791896  2412.626855 0.000411523 
  2485         2421.848636  2414.259431 0.000402414 
  2472         2422.96451   2415.88557  0.000404531 
  2380         2424.132228  2417.505253 0.000420168 
  2485         2425.345133  2419.118459 0.000402414 
  2420         2426.597168  2420.725168 0.000413223 
  2476         2427.882869  2422.325359 0.000403877 
  2427         2429.197408  2423.919013 0.000412031 
  2528         2430.536525  2425.50611  0.00039557 
  2418         2431.896501  2427.08663  0.000413565 
  2475         2433.274152  2428.660552 0.00040404 
  2435         2434.666727  2430.227858 0.000410678 
  2520         2436.071944  2431.788528 0.000396825 
  2497         2437.487941  2433.342541 0.000400481 
  2491         2438.913169  2434.88988  0.000401445 
  2620         2440.346449  2436.430524 0.000381679 
  2474         2441.786887  2437.964454 0.000404204 
  2508         2443.233868  2439.491651 0.000398724 
  2468         2444.687013  2441.012096 0.000405186 
  2440         2446.146148  2442.525771 0.000409836 
  2513         2447.611308  2444.032656 0.000397931 
  2586         2449.082706  2445.532732 0.000386698 
  2525         2450.560698  2447.025981 0.00039604 
  2494         2452.045765  2448.512385 0.000400962 
  2440         2453.538485  2449.991925 0.000409836 
  2486         2455.039559  2451.464582 0.000402253 
  2490         2456.549692  2452.930339 0.000401606 
  2409         2458.069623  2454.389177 0.00041511 
  2527         2459.600065  2455.841078 0.000395726 
  2508         2461.141688  2457.286024 0.000398724 
  2457         2462.695066  2458.723998 0.000407  
  2404         2464.260633  2460.154982 0.000415973 
  2516         2465.838607  2461.578958 0.000397456 
  2583         2467.429091  2462.995908 0.000387147 
  2515         2469.03179   2464.405815 0.000397614 
  2559         2470.646108  2465.808663 0.000390778 
  2446         2472.271037  2467.204433 0.000408831 
  2512         2473.905099  2468.593108 0.000398089 
  2589         2475.546265  2469.974672 0.00038625 
  2543         2477.191856  2471.349108 0.000393236 
  2522         2478.838452  2472.716398 0.000396511 
  2514         2480.481836  2474.076526 0.000397772 
  2468         2482.117     2475.429476 0.000405186 
  2559         2483.737966  2476.775231 0.000390778 
  2601         2485.338013  2478.113775 0.000384468 
  2486         2486.909851  2479.44509  0.000402253 
  2554         2488.445942  2480.769162 0.000391543 
  2557         2489.938964  2482.085975 0.000391083 
  2526         2491.382336  2483.395511 0.000395883 
  2538         2492.770727  2484.697756 0.000394011 
  2481         2494.10055   2485.992693 0.000403063 
  2492         2495.370248  2487.280308 0.000401284 
  2638         2496.579765  2488.560584 0.000379075 
  2574         2497.731397  2489.833506 0.0003885 
  2565         2498.828874  2491.099058 0.000389864 
  2502         2499.877206  2492.357227 0.00039968 
  2535         2500.882335  2493.607995 0.000394477 
  2614         2501.85084   2494.85135  0.000382555 
  2558         2502.789375  2496.087275 0.00039093 
  2489         2503.704648  2497.315756 0.000401768 
  2520         2504.602959  2498.536778 0.000396825 
  2507         2505.490029  2499.750327 0.000398883 
  2578         2506.370969  2500.956388 0.000387898 
  2546         2507.249873  2502.154948 0.000392773 
  2628         2508.130324  2503.345991 0.000380518 
  2564         2509.015123  2504.529504 0.000390016 
  2597         2509.906522  2505.705473 0.00038506 
  2512         2510.805726  2506.873884 0.000398089 
  2504         2511.713932  2508.034723 0.000399361 
  2586         2512.631718  2509.187977 0.000386698 
  2515         2513.559284  2510.333631 0.000397614 
  2532         2514.49652   2511.471674 0.000394945 
  2522         2515.443047  2512.602091 0.000396511 
  2504         2516.398277  2513.724869 0.000399361 
  2497         2517.361997  2514.839995 0.000400481 
  2480         2518.332244  2515.947457 0.000403226 
  2495         2519.308594  2517.047241 0.000400802 
  2459         2520.290098  2518.139335 0.000406669 
  2540         2521.275565  2519.223725 0.000393701 
  2461         2522.264025  2520.300401 0.000406339 
  2607         2523.254454  2521.369349 0.000383583 
  2602         2524.245869  2522.430556 0.00038432 
  2677         2525.237351  2523.484012 0.000373552 
  2522         2526.22801   2524.529704 0.000396511 
  2604         2527.217056  2525.567619 0.000384025 
  2424         2528.203764  2526.597747 0.000412541 
  2497         2529.187731  2527.620075 0.000400481 
  2613         2530.16786   2528.634593 0.000382702 
  2548         2531.14389   2529.641288 0.000392465 
  2550         2532.115369  2530.640149 0.000392157 
  2541         2533.081904  2531.631165 0.000393546 
  2597         2534.043154  2532.614326 0.00038506 
  2513         2534.998829  2533.589619 0.000397931 
  2578         2535.948682  2534.557035 0.000387898 
  2603         2536.892506  2535.516562 0.000384172 
  2529         2537.830125  2536.46819  0.000395413 
  2583         2538.761397  2537.411909 0.000387147 
  2536         2539.686202  2538.347708 0.000394322 
  2551         2540.604444  2539.275576 0.000392003 
  2475         2541.516052  2540.195505 0.00040404 
  2665         2542.421126  2541.107483 0.000375235 
  2583         2543.319306  2542.011501 0.000387147 
  2523         2544.210733  2542.907549 0.000396354 
  2481         2545.095397  2543.795617 0.000403063 
  2548         2545.97436   2544.675697 0.000392465 
  2505         2546.845547  2545.547778 0.000399202 
  2609         2547.710049  2546.411851 0.000383289 
  2653         2548.56793   2547.267908 0.000376932 
  2540         2549.419269  2548.115938 0.000393701 
  2573         2550.264168  2548.955934 0.000388651 
  2524         2551.102754  2549.787887 0.000396197 
  2493         2551.935173  2550.611787 0.000401123 
  2644         2552.761682  2551.427626 0.000378215 
  2581         2553.582322  2552.235396 0.000387447 
  2509         2554.397401  2553.035088 0.000398565 
  2548         2555.20717   2553.826695 0.000392465 
  2487         2556.012447  2554.610208 0.000402091 
  2700         2556.812484  2555.38562  0.00037037 
  2585         2557.608138  2556.152922 0.000386847 
  2545         2558.399758  2556.912107 0.000392927 
  2553         2559.187709  2557.663167 0.000391696 
  2609         2559.972368  2558.406095 0.000383289 
  2582         2560.754108  2559.140883 0.000387297 
  2601         2561.533294  2559.867525 0.000384468 
  2453         2562.310294  2560.586013 0.000407664 
  2540         2563.085436  2561.29634  0.000393701 
  2593         2563.859014  2561.9985   0.000385654 
  2590         2564.631278  2562.692485 0.0003861 
  2504         2565.402416  2563.37829  0.000399361 
  2527         2566.172748  2564.055907 0.000395726 
  2606         2566.941901  2564.725331 0.00038373 
  2512         2567.709998  2565.386555 0.000398089 
  2540         2568.476818  2566.039574 0.000393701 
  2598         2569.242048  2566.68438  0.000384911 
  2614         2570.005148  2567.320969 0.000382555 
  2538         2570.765393  2567.949334 0.000394011 
  2584         2571.521831  2568.569471 0.000386997 
  2547         2572.273275  2569.181373 0.000392619 
  2561         2573.018278  2569.785035 0.000390472 
  2620         2573.755169  2570.380452 0.000381679 
  2531         2574.482081  2570.96762  0.000395101 
  2533         2575.197219  2571.546532 0.000394789 
  2531         2575.898483  2572.117184 0.000395101 
  2562         2576.584299  2572.679572 0.00039032 
  2536         2577.25336   2573.233691 0.000394322 
  2572         2577.904841  2573.779537 0.000388802 
  2587         2578.538525  2574.317104 0.000386548 
  2551         2579.154739  2574.846389 0.000392003 
  2572         2579.754371  2575.367388 0.000388802 
  2557         2580.338761  2575.880097 0.000391083 
  2643         2580.909439  2576.384512 0.000378358 
  2612         2581.468265  2576.880629 0.000382848 
  2529         2582.017097  2577.368445 0.000395413 
  2549         2582.557679  2577.847956 0.000392311 
  2622         2583.091581  2578.319159 0.000381388 
  2502         2583.619935  2578.78205  0.00039968 
  2550         2584.143426  2579.236627 0.000392157 
  2572         2584.662141  2579.682887 0.000388802 
  2587         2585.175445  2580.120827 0.000386548 
  2554         2585.682058  2580.550444 0.000391543 
  2547         2586.180091  2580.971735 0.000392619 
  2540         2586.666646  2581.384699 0.000393701 
  2531         2587.138629  2581.789332 0.000395101 
  2554         2587.592477  2582.185632 0.000391543 
  2673         2588.024555  2582.573598 0.000374111 
  2580         2588.4314    2582.953228 0.000387597 
  2503         2588.810008  2583.324519 0.000399521 
  2521         2589.158155  2583.687471 0.000396668 
  2577         2589.474513  2584.04208  0.000388048 
  2571         2589.758722  2584.388347 0.000388954 
  2563         2590.011381  2584.726269 0.000390168 
  2719         2590.233878  2585.055845 0.000367782 
  2488         2590.4284    2585.377075 0.000401929 
  2618         2590.597485  2585.689957 0.000381971 
  2564         2590.744221  2585.994491 0.000390016 
  2616         2590.87185   2586.290675 0.000382263 
  2500         2590.983677  2586.57851  0.0004    
  2589         2591.082904  2586.857995 0.00038625 
  2537         2591.172547  2587.129129 0.000394166 
  2507         2591.25524   2587.391912 0.000398883 
  2566         2591.333344  2587.646345 0.000389712 
  2526         2591.408782  2587.892426 0.000395883 
  2549         2591.48314   2588.130157 0.000392311 
  2481         2591.557642  2588.359538 0.000403063 
  2598         2591.633202  2588.580569 0.000384911 
  2565         2591.710456  2588.79325  0.000389864 
  2556         2591.789809  2588.997583 0.000391236 
  2541         2591.871458  2589.193568 0.000393546 
  2521         2591.955375  2589.381206 0.000396668 
  2516         2592.041444  2589.560498 0.000397456 
  2475         2592.129431  2589.731445 0.00040404 
  2569         2592.218993  2589.894049 0.000389257 
  2561         2592.309721  2590.048311 0.000390472 
  2445         2592.401156  2590.194232 0.000408998 
  2539         2592.4928    2590.331815 0.000393856 
  2554         2592.584158  2590.46106  0.000391543 
  2554         2592.674707  2590.58197  0.000391543 
  2542         2592.763965  2590.694547 0.000393391 
  2540         2592.851453  2590.798793 0.000393701 
  2536         2592.936813  2590.894711 0.000394322 
  2529         2593.019528  2590.982302 0.000395413 
  2513         2593.099293  2591.061569 0.000397931 
  2525         2593.175837  2591.132515 0.00039604 
  2631         2593.248944  2591.195143 0.000380084 
  2547         2593.318449  2591.249456 0.000392619 
  2496         2593.384267  2591.295456 0.000400641 
  2636         2593.446383  2591.333147 0.000379363 
  2599         2593.504867  2591.362531 0.000384763 
  2572         2593.559876  2591.383613 0.000388802 
  2535         2593.611661  2591.396396 0.000394477 
  2513         2593.660576  2591.400884 0.000397931 
  2506         2593.707115  2591.39708  0.000399042 
  2447         2593.751812  2591.384988 0.000408664 
  2530         2593.795425  2591.364612 0.000395257 
  2548         2593.838829  2591.335956 0.000392465 
  2550         2593.883063  2591.299025 0.000392157 
  2480         2593.929338  2591.253822 0.000403226 
  2572         2593.979065  2591.200353 0.000388802 
  2611         2594.033839  2591.138622 0.000382995 
  2563         2594.095445  2591.068634 0.000390168 
  2519         2594.165938  2590.990393 0.000396983 
  2552         2594.247519  2590.903904 0.00039185 
  2473         2594.342607  2590.809173 0.000404367 
  2466         2594.453804  2590.706205 0.000405515 
  2443         2594.583859  2590.595005 0.000409333 
  2502         2594.735672  2590.475579 0.00039968 
  2466         2594.912196  2590.347931 0.000405515 
  2511         2595.11636   2590.212069 0.000398248 
  2516         2595.351207  2590.067997 0.000397456 
  2509         2595.619508  2589.915721 0.000398565 
  2474         2595.923876  2589.755248 0.000404204 
  2588         2596.266619  2589.586584 0.000386399 
  2437         2596.64961   2589.409734 0.000410341 
  2496         2597.074267  2589.224707 0.000400641 
  2545         2597.541294  2589.031507 0.000392927 
  2513         2598.050624  2588.830141 0.000397931 
  2536         2598.601149  2588.620617 0.000394322 
  2533         2599.19099   2588.402941 0.000394789 
  2587         2599.816659  2588.17712  0.000386548 
  2576         2600.473286  2587.943162 0.000388199 
  2601         2601.154231  2587.701073 0.000384468 
  2559         2601.85105   2587.45086  0.000390778 
  2488         2602.552968  2587.192532 0.000401929 
  2517         2603.246903  2586.926096 0.000397298 
  2467         2603.917218  2586.65156  0.000405351 
  2625         2604.546333  2586.368931 0.000380952 
  2568         2605.114379  2586.078217 0.000389408 
  2509         2605.600416  2585.779426 0.000398565 
  2568         2605.983385  2585.472567 0.000389408 
  2398         2606.243373  2585.157648 0.000417014 
  2525         2606.363312  2584.834676 0.00039604 
  2539         2606.329981  2584.503662 0.000393856 
  2614         2606.134883  2584.164612 0.000382555 
  2638         2605.775004  2583.817537 0.000379075 
  2492         2605.252545  2583.462444 0.000401284 
  2474         2604.574448  2583.099343 0.000404204 
  2432         2603.751688  2582.728243 0.000411184 
  2530         2602.798476  2582.349153 0.000395257 
  2549         2601.731412  2581.962082 0.000392311 
  2503         2600.568643  2581.567039 0.000399521 
  2499         2599.329042  2581.164035 0.00040016 
  2447         2598.031518  2580.753079 0.000408664 
  2546         2596.69378   2580.334181 0.000392773 
  2542         2595.332528  2579.90735  0.000393391 
  2479         2593.962567  2579.472596 0.000403388 
  2566         2592.596606  2579.02993  0.000389712 
  2473         2591.245211  2578.579361 0.000404367 
  2474         2589.917062  2578.120901 0.000404204 
  2569         2588.618892  2577.654558 0.000389257 
  2409         2587.355833  2577.180345 0.00041511 
  2385         2586.131213  2576.698271 0.000419287 
  2457         2584.947358  2576.208348 0.000407  
  2499         2583.805368  2575.710586 0.00040016 
  2487         2582.705389  2575.204995 0.000402091 
  2524         2581.64682   2574.691588 0.000396197 
  2488         2580.628257  2574.170376 0.000401929 
  2540         2579.647919  2573.641368 0.000393701 
  2463         2578.703604  2573.104578 0.000406009 
  2547         2577.792716  2572.560017 0.000392619 
  2500         2576.912495  2572.007695 0.0004    
  2482         2576.060106  2571.447626 0.000402901 
  2537         2575.23264   2570.87982  0.000394166 
  2398         2574.427238  2570.304289 0.000417014 
  2647         2573.641139  2569.721047 0.000377786 
  2443         2572.871704  2569.130104 0.000409333 
  2543         2572.116007  2568.531473 0.000393236 
  2434         2571.371932  2567.925166 0.000410846 
  2495         2570.637265  2567.311196 0.000400802 
  2543         2569.910031  2566.689576 0.000393236 
  2489         2569.188438  2566.060318 0.000401768 
  2611         2568.470884  2565.423434 0.000382995 
  2491         2567.75598   2564.778938 0.000401445 
  2454         2567.042439  2564.126843 0.000407498 
  2463         2566.329204  2563.467162 0.000406009 
  2502         2565.615351  2562.799907 0.00039968 
  2448         2564.900068  2562.125093 0.000408497 
  2468         2564.182736  2561.442732 0.000405186 
  2340         2563.46279   2560.752839 0.00042735 
  2490         2562.739556  2560.055426 0.000401606 
  2358         2562.012755  2559.350507 0.000424088 
  2445         2561.282036  2558.638097 0.000408998 
  2462         2560.547123  2557.918209 0.000406174 
  2486         2559.807784  2557.190857 0.000402253 
  2498         2559.063822  2556.456055 0.00040032 
  2499         2558.315083  2555.713817 0.00040016 
  2391         2557.56144   2554.964158 0.000418235 
  2487         2556.80279   2554.207092 0.000402091 
  2464         2556.039052  2553.442634 0.000405844 
  2422         2555.270164  2552.670797 0.000412882 
  2445         2554.496077  2551.891598 0.000408998 
  2507         2553.716759  2551.10505  0.000398883 
  2442         2552.93219   2550.311169 0.0004095 
  2469         2552.142355  2549.509969 0.000405022 
  2372         2551.347255  2548.701465 0.000421585 
  2338         2550.5469    2547.885673 0.000427716 
  2467         2549.741302  2547.062608 0.000405351 
  2394         2548.930496  2546.232286 0.000417711 
  2476         2548.11451   2545.394721 0.000403877 
  2346         2547.293385  2544.54993  0.000426257 
  2510         2546.467173  2543.697927 0.000398406 
  2476         2545.635932  2542.838729 0.000403877 
  2468         2544.799726  2541.972352 0.000405186 
  2358         2543.958635  2541.098811 0.000424088 
  2403         2543.11274   2540.218123 0.000416146 
  2487         2542.262147  2539.330303 0.000402091 
  2496         2541.406958  2538.435369 0.000400641 
  2417         2540.547296  2537.533335 0.000413736 
  2455         2539.683297  2536.624218 0.000407332 
  2446         2538.815116  2535.708036 0.000408831 
  2391         2537.942923  2534.784804 0.000418235 
  2453         2537.06692   2533.854539 0.000407664 
  2466         2536.187325  2532.917259 0.000405515 
  2458         2535.304392  2531.972978 0.000406835 
  2463         2534.418425  2531.021716 0.000406009 
  2410         2533.529756  2530.063488 0.000414938 
  2396         2532.638779  2529.098312 0.000417362 
  2417         2531.74595   2528.126205 0.000413736 
  2435         2530.85183   2527.147185 0.000410678 
  2476         2529.956989  2526.161268 0.000403877 
  2360         2529.062186  2525.168472 0.000423729 
  2439         2528.168256  2524.168814 0.000410004 
  2419         2527.27622   2523.162313 0.000413394 
  2445         2526.387224  2522.148986 0.000408998 
  2405         2525.502611  2521.12885  0.0004158 
  2461         2524.623932  2520.101924 0.000406339 
  2474         2523.752981  2519.068226 0.000404204 
  2379         2522.891795  2518.027773 0.000420345 
  2344         2522.042699  2516.980584 0.000426621 
  2394         2521.208273  2515.926676 0.000417711 
  2472         2520.391502  2514.866069 0.000404531 
  2444         2519.595608  2513.798781 0.000409165 
  2396         2518.824123  2512.72483  0.000417362 
  2437         2518.08091   2511.644234 0.000410341 
  2446         2517.37014   2510.557012 0.000408831 
  2399         2516.696194  2509.463184 0.00041684 
  2402         2516.063688  2508.362767 0.00041632 
  2495         2515.477361  2507.25578  0.000400802 
  2499         2514.941936  2506.142243 0.00040016 
  2335         2514.462353  2505.022175 0.000428266 
  2407         2514.043166  2503.895594 0.000415455 
  2426         2513.688721  2502.76252  0.000412201 
  2397         2513.40304   2501.622972 0.000417188 
  2354         2513.189502  2500.476969 0.000424809 
  2474         2513.050791  2499.324531 0.000404204 
  2397         2512.988707  2498.165677 0.000417188 
  2479         2513.003774  2497.000427 0.000403388 
  2380         2513.095718  2495.8288   0.000420168 
  2483         2513.262241  2494.650817 0.000402739 
  2409         2513.499416  2493.466496 0.00041511 
  2354         2513.801173  2492.275858 0.000424809 
  2428         2514.159252  2491.078923 0.000411862 
  2369         2514.562445  2489.87571  0.000422119 
  2494         2514.996571  2488.66624  0.000400962 
  2456         2515.443834  2487.450533 0.000407166 
  2486         2515.883525  2486.228609 0.000402253 
  2447         2516.290767  2485.000488 0.000408664 
  2365         2516.637777  2483.766191 0.000422833 
  2441         2516.894334  2482.525739 0.000409668 
  2468         2517.029557  2481.27915  0.000405186 
  2498         2517.013093  2480.026448 0.00040032 
  2402         2516.817656  2478.767651 0.00041632 
  2450         2516.421097  2477.50278  0.000408163 
  2456         2515.808127  2476.231857 0.000407166 
  2383         2514.971378  2474.954902 0.000419639 
  2479         2513.912229  2473.671936 0.000403388 
  2476         2512.638746  2472.38298  0.000403877 
  2420         2511.167324  2471.088055 0.000413223 
  2383         2509.519613  2469.787183 0.000419639 
  2365         2507.721887  2468.480384 0.000422833 
  2448         2505.803935  2467.167679 0.000408497 
  2547         2503.797673  2465.84909  0.000392619 
  2438         2501.735293  2464.524639 0.000410172 
  2567         2499.649164  2463.194346 0.00038956 
  2453         2497.569838  2461.858233 0.000407664 
  2549         2495.525307  2460.516323 0.000392311 
  2432         2493.539841  2459.168635 0.000411184 
  2491         2491.633833  2457.815193 0.000401445 
  2573         2489.824025  2456.456017 0.000388651 
  2599         2488.121793  2455.09113  0.000384763 
  2644         2486.534319  2453.720553 0.000378215 
  2577         2485.064664  2452.344309 0.000388048 
  2705         2483.711311  2450.962419 0.000369686 
  2767         2482.468423  2449.574906 0.000361402 
  2684         2481.325457  2448.18179  0.000372578 
  2761         2480.267659  2446.783096 0.000362188 
  2805         2479.275898  2445.378844 0.000356506 
  2853         2478.327145  2443.969058 0.000350508 
  2911         2477.394397  2442.553758 0.000343525 
  3145         2476.447708  2441.132969 0.000317965 
  3093         2475.45579   2439.706712 0.000323311 
  3242         2474.387303  2438.275009 0.000308452 
  3248         2473.212639  2436.837884 0.000307882 
  3404         2471.90603   2435.395359 0.000293772 
  3447         2470.447292  2433.947456 0.000290107 
  3545         2468.822387  2432.494198 0.000282087 
  3714         2467.024254  2431.035609 0.000269251 
  3675         2465.052425  2429.57171  0.000272109 
  3727         2462.912458  2428.102525 0.000268312 
  3830         2460.615065  2426.628076 0.000261097 
  3794         2458.175114  2425.148387 0.000263574 
  3739         2455.610659  2423.663481 0.000267451 
  3808         2452.942322  2422.17338  0.000262605 
  3694         2450.191427  2420.678108 0.000270709 
  3587         2447.380291  2419.177687 0.000278784 
  3518         2444.530488  2417.672142 0.000284252 
  3377         2441.66231   2416.161495 0.000296121 
  3365         2438.79415   2414.64577  0.000297177 
  3315         2435.942117  2413.12499  0.000301659 
  3136         2433.119848  2411.599178 0.000318878 
  3059         2430.338653  2410.068358 0.000326904 
  3002         2427.607336  2408.532554 0.000333111 
  2862         2424.932443  2406.991788 0.000349406 
  2828         2422.318939  2405.446085 0.000353607 
  2704         2419.769923  2403.895468 0.000369822 
  2700         2417.28706   2402.33996  0.00037037 
  2564         2414.870766  2400.779586 0.000390016 
  2553         2412.520386  2399.214369 0.000391696 
  2551         2410.234459  2397.644333 0.000392003 
  2558         2408.010685  2396.069502 0.00039093 
  2406         2405.846191  2394.4899   0.000415628 
  2512         2403.737819  2392.90555  0.000398089 
  2420         2401.682039  2391.316477 0.000413223 
  2470         2399.675127  2389.722704 0.000404858 
  2456         2397.713264  2388.124256 0.000407166 
  2331         2395.792632  2386.521157 0.000429  
  2445         2393.909467  2384.91343  0.000408998 
  2388         2392.060197  2383.301101 0.00041876 
  2308         2390.241257  2381.684192 0.000433276 
  2335         2388.449458  2380.062729 0.000428266 
  2377         2386.681808  2378.436735 0.000420698 
  2345         2384.935547  2376.806235 0.000426439 
  2408         2383.208193  2375.171253 0.000415282 
  2387         2381.497515  2373.531814 0.000418936 
  2409         2379.801649  2371.887942 0.00041511 
  2323         2378.118668  2370.239661 0.000430478 
  2283         2376.447173  2368.586996 0.00043802 
  2380         2374.785871  2366.929971 0.000420168 
  2361         2373.13372   2365.268612 0.000423549 
  2317         2371.489815  2363.602941 0.000431593 
  2354         2369.853435  2361.932985 0.000424809 
  2305         2368.223994  2360.258767 0.000433839 
  2292         2366.601068  2358.580312 0.0004363 
  2341         2364.984335  2356.897645 0.000427168 
  2290         2363.373593  2355.210791 0.000436681 
  2287         2361.768728  2353.519774 0.000437254 
  2308         2360.169729  2351.82462  0.000433276 
  2247         2358.576756  2350.125352 0.000445038 
  2314         2356.989855  2348.421996 0.000432152 
  2348         2355.409342  2346.714577 0.000425894 
  2460         2353.835578  2345.003119 0.000406504 
  2213         2352.268993  2343.287647 0.000451875 
  2380         2350.710146  2341.568186 0.000420168 
  2313         2349.159675  2339.844762 0.000432339 
  2347         2347.618354  2338.117399 0.000426076 
  2264         2346.087124  2336.386122 0.000441696 
  2289         2344.567035  2334.650956 0.000436872 
  2345         2343.059341  2332.911927 0.000426439 
  2248         2341.565453  2331.169058 0.00044484 
  2345         2340.087048  2329.422376 0.000426439 
  2304         2338.625993  2327.671906 0.000434028 
  2303         2337.184433  2325.917672 0.000434216 
  2209         2335.76476   2324.159699 0.000452694 
  2302         2334.369759  2322.398014 0.000434405 
  2258         2333.002447  2320.63264  0.00044287 
  2207         2331.666196  2318.863604 0.000453104 
  2284         2330.364717  2317.09093  0.000437828 
  2301         2329.10215   2315.314644 0.000434594 
  2288         2327.882869  2313.53477  0.000437063 
  2256         2326.711644  2311.751335 0.000443262 
  2277         2325.593524  2309.964363 0.000439174 
  2371         2324.533806  2308.17388  0.000421763 
  2286         2323.538152  2306.379911 0.000437445 
  2359         2322.612263  2304.582482 0.000423908 
  2280         2321.761958  2302.781617 0.000438596 
  2342         2320.993346  2300.977342 0.000426985 
  2374         2320.312233  2299.169683 0.00042123 
  2393         2319.724499  2297.358664 0.000417885 
  2295         2319.235755  2295.544312 0.00043573 
  2238         2318.851322  2293.726651 0.000446828 
  2267         2318.576361  2291.905707 0.000441112 
  2215         2318.41538   2290.081506 0.000451467 
  2281         2318.372496  2288.254072 0.000438404 
  2197         2318.451014  2286.423432 0.000455166 
  2242         2318.653836  2284.589611 0.00044603 
  2391         2318.98261   2282.752633 0.000418235 
  2214         2319.438256  2280.912526 0.000451671 
  2331         2320.020138  2279.069313 0.000429  
  2286         2320.726749  2277.223021 0.000437445 
  2266         2321.554589  2275.373676 0.000441306 
  2236         2322.498868  2273.521302 0.000447227 
  2305         2323.553035  2271.665925 0.000433839 
  2277         2324.710072  2269.80757  0.000439174 
  2386         2325.961955  2267.946264 0.000419111 
  2248         2327.301988  2266.082031 0.00044484 
  2289         2328.725503  2264.214897 0.000436872 
  2353         2330.23164   2262.344888 0.000424989 
  2242         2331.826484  2260.47203  0.00044603 
  2299         2333.521947  2258.596347 0.000434972 
  2345         2335.3386    2256.717865 0.000426439 
  2302         2337.304284  2254.83661  0.000434405 
  2277         2339.453871  2252.952607 0.000439174 
  2247         2341.827571  2251.065881 0.000445038 
  2298         2344.469373  2249.17646  0.000435161 
  2332         2347.423857  2247.284367 0.000428816 
  2231         2350.738025  2245.389628 0.000448229 
  2287         2354.453666  2243.492269 0.000437254 
  2319         2358.60979   2241.592316 0.00043122 
  2300         2363.238125  2239.689793 0.000434783 
  2332         2368.360937  2237.784727 0.000428816 
  2281         2373.989773  2235.877143 0.000438404 
  2311         2380.121812  2233.967066 0.000432713 
  2299         2386.736817  2232.054523 0.000434972 
  2417         2393.800084  2230.139537 0.000413736 
  2340         2401.251178  2228.222136 0.00042735 
  2385         2409.009509  2226.302343 0.000419287 
  2409         2416.967784  2224.380186 0.00041511 
  2370         2424.99215   2222.455689 0.000421941 
  2331         2432.922469  2220.528878 0.000429  
  2432         2440.572845  2218.599778 0.000411184 
  2490         2447.736595  2216.668415 0.000401606 
  2405         2454.192184  2214.734813 0.0004158 
  2412         2459.717763  2212.799    0.000414594 
  2492         2464.097619  2210.860999 0.000401284 
  2570         2467.143319  2208.920837 0.000389105 
  2477         2468.701418  2206.978538 0.000403714 
  2506         2468.666482  2205.034128 0.000399042 
  2520         2466.985054  2203.087633 0.000396825 
  2595         2463.656195  2201.139078 0.000385356 
  2483         2458.728166  2199.188488 0.000402739 
  2412         2452.288247  2197.235888 0.000414594 
  2520         2444.460969  2195.281304 0.000396825 
  2573         2435.397874  2193.324761 0.000388651 
  2487         2425.271119  2191.366285 0.000402091 
  2564         2414.267075  2189.4059   0.000390016 
  2443         2402.579816  2187.443633 0.000409333 
  2381         2390.403688  2185.479507 0.000419992 
  2386         2377.928401  2183.513549 0.000419111 
  2432         2365.327145  2181.545783 0.000411184 
  2345         2352.761755  2179.576235 0.000426439 
  2400         2340.37096   2177.604931 0.000416667 
  2243         2328.275206  2175.631894 0.000445831 
  2360         2316.573335  2173.65715  0.000423729 
  2316         2305.34446   2171.680725 0.000431779 
  2392         2294.649374  2169.702643 0.00041806 
  2302         2284.532226  2167.72293  0.000434405 
  2293         2275.02323   2165.74161  0.00043611 
  2312         2266.136625  2163.758709 0.000432526 
  2305         2257.878479  2161.774251 0.000433839 
  2307         2250.241577  2159.788262 0.000433463 
  2269         2243.212174  2157.800766 0.000440723 
  2214         2236.767511  2155.811789 0.000451671 
  2334         2230.877995  2153.821356 0.000428449 
  2270         2225.507882  2151.82949  0.000440529 
  2217         2220.616601  2149.836218 0.00045106 
  2246         2216.157391  2147.841564 0.000445236 
  2207         2212.080997  2145.845552 0.000453104 
  2176         2208.333091  2143.848208 0.000459559 
  2218         2204.858334  2141.849557 0.000450857 
  2268         2201.598933  2139.849622 0.000440917 
  2288         2198.497245  2137.848429 0.000437063 
  2194         2195.497123  2135.846003 0.000455789 
  2172         2192.546467  2133.842368 0.000460405 
  2083         2189.597875  2131.837549 0.000480077 
  2130         2186.611817  2129.83157  0.000469484 
  2116         2183.556485  2127.824456 0.00047259 
  2142         2180.409091  2125.816232 0.000466853 
  2087         2177.155247  2123.806921 0.000479157 
  2253         2173.788321  2121.796549 0.000443853 
  2153         2170.308446  2119.78514  0.000464468 
  2222         2166.721449  2117.772719 0.000450045 
  2149         2163.037962  2115.759309 0.000465333 
  2200         2159.272043  2113.744935 0.000454545 
  2131         2155.44082   2111.729621 0.000469263 
  2216         2151.563153  2109.713392 0.000451264 
  2122         2147.658225  2107.696273 0.000471254 
  2146         2143.745584  2105.678286 0.000465983 
  2051         2139.843592  2103.659456 0.000487567 
  2040         2135.969063  2101.639808 0.000490196 
  2089         2132.136541  2099.619366 0.000478698 
  2041         2128.358454  2097.598153 0.000489956 
  2064         2124.645027  2095.576194 0.000484496 
  2034         2121.004268  2093.553513 0.000491642 
  2124         2117.441802  2091.530134 0.00047081 
  2106         2113.961827  2089.50608  0.000474834 
  2075         2110.566758  2087.481375 0.000481928 
  2104         2107.25767   2085.456044 0.000475285 
  2009         2104.0342    2083.43011  0.00049776 
  2104         2100.895121  2081.403597 0.000475285 
  2099         2097.838361  2079.376529 0.000476417 
  2198         2094.861202  2077.348929 0.000454959 
  2000         2091.960108  2075.320822 0.0005    
  2086         2089.131404  2073.29223  0.000479386 
  2121         2086.371033  2071.263177 0.000471476 
  2098         2083.674751  2069.233687 0.000476644 
  2076         2081.03828   2067.203783 0.000481696 
  1972         2078.457229  2065.173489 0.000507099 
  2089         2075.927366  2063.142828 0.000478698 
  2079         2073.444638  2061.111824 0.000481  
  2132         2071.005139  2059.0805   0.000469043 
  2064         2068.605162  2057.048878 0.000484496 
  2149         2066.241333  2055.016983 0.000465333 
  2054         2063.910535  2052.984838 0.000486855 
  1994         2061.609969  2050.952465 0.000501505 
  2002         2059.3371    2048.919888 0.0004995 
  2139         2057.089716  2046.88713  0.000467508 
  2099         2054.865958  2044.854213 0.000476417 
  2056         2052.664222  2042.821162 0.000486381 
  2128         2050.483202  2040.787998 0.000469925 
  2085         2048.321912  2038.754745 0.000479616 
  2144         2046.179643  2036.721425 0.000466418 
  2123         2044.055973  2034.688061 0.000471032 
  2158         2041.950779  2032.654677 0.000463392 
  2066         2039.86417   2030.621293 0.000484027 
  2113         2037.796644  2028.587934 0.000473261 
  2013         2035.748945  2026.554622 0.000496771 
  2097         2033.722109  2024.521379 0.000476872 
  2012         2031.717534  2022.488228 0.000497018 
  2153         2029.736938  2020.455191 0.000464468 
  2153         2027.782388  2018.422291 0.000464468 
  2093         2025.856311  2016.38955  0.000477783 
  2042         2023.961484  2014.356989 0.000489716 
  2093         2022.101021  2012.324633 0.000477783 
  2080         2020.278536  2010.292501 0.000480769 
  2034         2018.497853  2008.260618 0.000491642 
  2039         2016.763226  2006.229004 0.000490436 
  2085         2015.079054  2004.197682 0.000479616 
  2106         2013.450147  2002.166673 0.000474834 
  2001         2011.881456  2000.136    0.00049975 
  2064         2010.378031  1998.105685 0.000484496 
  2026         2008.944897  1996.075749 0.000493583 
  2053         2007.587277  1994.046214 0.000487092 
  2051         2006.309958  1992.017101 0.000487567 
  2031         2005.117324  1989.988433 0.000492368 
  2004         2004.013462  1987.960231 0.000499002 
  1961         2003.001757  1985.932516 0.000509944 
  2087         2002.084778  1983.905309 0.000479157 
  1991         2001.264067  1981.878633 0.00050226 
  2061         2000.539807  1979.852509 0.000485201 
  1942         1999.911305  1977.826957 0.000514933 
  2006         1999.375631  1975.801999 0.000498504 
  1915         1998.928005  1973.777657 0.000522193 
  2000         1998.561481  1971.753951 0.0005    
  1909         1998.266481  1969.730902 0.000523834 
  1926         1998.03047   1967.708532 0.000519211 
  1899         1997.837567  1965.686861 0.000526593 
  1981         1997.668159  1963.66591  0.000504796 
  1931         1997.498719  1961.6457   0.000517866 
  1923         1997.302261  1959.626252 0.000520021 
  1996         1997.047406  1957.607586 0.000501002 
  1969         1996.699977  1955.589723 0.000507872 
  1964         1996.223874  1953.572684 0.000509165 
  1940         1995.582754  1951.556489 0.000515464 
  1875         1994.742074  1949.541158 0.000533333 
  1917         1993.671028  1947.526713 0.000521648 
  1909         1992.345341  1945.513172 0.000523834 
  1863         1990.747873  1943.500557 0.000536769 
  1947         1988.869815  1941.488888 0.000513611 
  1946         1986.710688  1939.478184 0.000513875 
  1925         1984.27766   1937.468466 0.000519481 
  1939         1981.584473  1935.459754 0.00051573 
  1970         1978.65031   1933.452068 0.000507614 
  1971         1975.49893   1931.445427 0.000507357 
  1878         1972.156983  1929.439852 0.000532481 
  1881         1968.654308  1927.435362 0.000531632 
  1967         1965.021354  1925.431976 0.000508388 
  1917         1961.289804  1923.429716 0.000521648 
  1847         1957.490597  1921.428599 0.000541419 
  1888         1953.65309   1919.428645 0.000529661 
  1922         1949.804515  1917.429874 0.000520291 
  1891         1945.969004  1915.432306 0.000528821 
  1962         1942.167921  1913.435959 0.000509684 
  1873         1938.419173  1911.440852 0.000533903 
  1895         1934.737144  1909.447005 0.000527704 
  1863         1931.134005  1907.454437 0.000536769 
  1855         1927.618863  1905.463167 0.000539084 
  1887         1924.198606  1903.473214 0.000529942 
  1902         1920.878126  1901.484596 0.000525762 
  1838         1917.660309  1899.497332 0.00054407 
  1819         1914.546906  1897.511442 0.000549753 
  1809         1911.538134  1895.526943 0.000552792 
  1888         1908.633186  1893.543854 0.000529661 
  1890         1905.830657  1891.562195 0.000529101 
  1941         1903.128344  1889.581982 0.000515198 
  1871         1900.523677  1887.603235 0.000534474 
  1834         1898.013511  1885.625972 0.000545256 
  1879         1895.594593  1883.650212 0.000532198 
  1827         1893.263544  1881.675971 0.000547345 
  1795         1891.016688  1879.703269 0.000557103 
  1912         1888.850443  1877.732123 0.000523013 
  1823         1886.76118   1875.762551 0.000548546 
  1811         1884.745235  1873.794572 0.000552181 
  1800         1882.79919   1871.828203 0.000555556 
  1846         1880.919125  1869.863461 0.000541712 
  1784         1879.101374  1867.900364 0.000560538 
  1842         1877.342044  1865.93893  0.000542888 
  1844         1875.637054  1863.979177 0.000542299 
  1813         1873.982004  1862.021121 0.000551572 
  1813         1872.372016  1860.064781 0.000551572 
  1770         1870.801702  1858.110173 0.000564972 
  1905         1869.265311  1856.157314 0.000524934 
  1813         1867.755942  1854.206222 0.000551572 
  1849         1866.265938  1852.256914 0.000540833 
  1928         1864.786629  1850.309407 0.000518672 
  1773         1863.308325  1848.363717 0.000564016 
  1896         1861.820349  1846.419862 0.000527426 
  1799         1860.31129   1844.477858 0.000555864 
  1895         1858.769193  1842.537721 0.000527704 
  1805         1857.182198  1840.599469 0.000554017 
  1750         1855.539321  1838.663119 0.000571429 
  1784         1853.830657  1836.728685 0.000560538 
  1757         1852.04824   1834.796185 0.000569152 
  1737         1850.186561  1832.865635 0.000575705 
  1756         1848.242604  1830.937052 0.000569476 
  1853         1846.216104  1829.010451 0.000539665 
  1793         1844.108766  1827.085848 0.000557724 
  1803         1841.924589  1825.16326  0.000554631 
  1904         1839.669139  1823.242701 0.00052521 
  1787         1837.349422  1821.324189 0.000559597 
  1783         1834.973439  1819.407739 0.000560852 
  1788         1832.549966  1817.493367 0.000559284 
  1791         1830.088365  1815.581087 0.000558347 
  1747         1827.597945  1813.670916 0.00057241 
  1811         1825.088136  1811.762869 0.000552181 
  1805         1822.568006  1809.856961 0.000554017 
  1743         1820.045632  1807.953208 0.000573723 
  1821         1817.528542  1806.051625 0.000549149 
  1785         1815.02323   1804.152227 0.000560224 
  1792         1812.535184  1802.255028 0.000558036 
  1802         1810.068985  1800.360045 0.000554939 
  1783         1807.628093  1798.467291 0.000560852 
  1835         1805.215231  1796.576781 0.000544959 
  1728         1802.832383  1794.688531 0.000578704 
  1694         1800.480927  1792.802555 0.000590319 
  1708         1798.161398  1790.918867 0.00058548 
  1750         1795.874088  1789.037482 0.000571429 
  1793         1793.618818  1787.158414 0.000557724 
  1775         1791.394939  1785.281677 0.00056338 
  1759         1789.201626  1783.407286 0.000568505 
  1718         1787.037784  1781.535255 0.000582072 
  1716         1784.902148  1779.665598 0.000582751 
  1739         1782.793361  1777.798329 0.000575043 
  1705         1780.709848  1775.933462 0.00058651 
  1738         1778.650124  1774.07101  0.000575374 
  1748         1776.612644  1772.210987 0.000572082 
  1726         1774.595874  1770.353408 0.000579374 
  1782         1772.598326  1768.498284 0.000561167 
  1807         1770.618566  1766.645631 0.000553403 
  1736         1768.655241  1764.795461 0.000576037 
  1784         1766.707094  1762.947788 0.000560538 
  1730         1764.772917  1761.102624 0.000578035 
  1746         1762.851658  1759.259984 0.000572738 
  1723         1760.942346  1757.41988  0.000580383 
  1725         1759.044113  1755.582324 0.00057971 
  1728         1757.156195  1753.747331 0.000578704 
  1706         1755.277918  1751.914912 0.000586166 
  1722         1753.408703  1750.085081 0.00058072 
  1746         1751.548073  1748.25785  0.000572738 
  1718         1749.695631  1746.433232 0.000582072 
  1668         1747.851039  1744.611238 0.00059952 
  1699         1746.014062  1742.791883 0.000588582 
  1742         1744.184526  1740.975177 0.000574053 
  1729         1742.362332  1739.161133 0.000578369 
  1779         1740.54745   1737.349763 0.000562114 
  1698         1738.739905  1735.541079 0.000588928 
  1696         1736.939817  1733.735094 0.000589623 
  1782         1735.147371  1731.931818 0.000561167 
  1719         1733.362815  1730.131265 0.000581734 
  1667         1731.586494  1728.333445 0.00059988 
  1708         1729.818837  1726.53837  0.00058548 
  1755         1728.060368  1724.746052 0.000569801 
  1729         1726.311719  1722.956502 0.000578369 
  1704         1724.573631  1721.169732 0.000586854 
  1760         1722.846954  1719.385752 0.000568182 
  1698         1721.132746  1717.604575 0.000588928 
  1676         1719.432072  1715.82621  0.000596659 
  1708         1717.746249  1714.05067  0.00058548 
  1773         1716.076716  1712.277965 0.000564016 
  1719         1714.425075  1710.508106 0.000581734 
  1639         1712.793078  1708.741104 0.000610128 
  1657         1711.182637  1706.976969 0.0006035 
  1695         1709.595768  1705.215711 0.000589971 
  1634         1708.034734  1703.457343 0.000611995 
  1690         1706.501804  1701.701873 0.000591716 
  1617         1704.999368  1699.949313 0.000618429 
  1704         1703.529875  1698.199672 0.000586854 
  1702         1702.09579   1696.452961 0.000587544 
  1632         1700.699551  1694.70919  0.000612745 
  1729         1699.343513  1692.968368 0.000578369 
  1690         1698.029837  1691.230507 0.000591716 
  1665         1696.760626  1689.495614 0.000600601 
  1718         1695.537598  1687.763701 0.000582072 
  1631         1694.362114  1686.034777 0.000613121 
  1629         1693.235122  1684.308851 0.000613874 
  1690         1692.157034  1682.585933 0.000591716 
  1649         1691.127637  1680.866033 0.000606428 
  1678         1690.145986  1679.149159 0.000595948 
  1705         1689.210284  1677.435321 0.00058651 
  1655         1688.317583  1675.724528 0.00060423 
  1717         1687.464281  1674.016789 0.000582411 
  1691         1686.645014  1672.312113 0.000591366 
  1621         1685.853117  1670.610508 0.000616903 
  1621         1685.080295  1668.911985 0.000616903 
  1737         1684.316498  1667.21655  0.000575705 
  1684         1683.549851  1665.524214 0.000593824 
  1625         1682.766658  1663.834984 0.000615385 
  1623         1681.951407  1662.148869 0.000616143 
  1583         1681.087899  1660.465877 0.000631712 
  1654         1680.158754  1658.786016 0.000604595 
  1606         1679.146965  1657.109296 0.000622665 
  1633         1678.036668  1655.435723 0.00061237 
  1715         1676.814134  1653.765305 0.00058309 
  1651         1675.468627  1652.098052 0.000605694 
  1621         1673.993002  1650.43397  0.000616903 
  1658         1672.383997  1648.773067 0.000603136 
  1650         1670.64191   1647.115351 0.000606061 
  1695         1668.770634  1645.46083  0.000589971 
  1692         1666.776766  1643.80951  0.000591017 
  1688         1664.669284  1642.1614   0.000592417 
  1657         1662.459057  1640.516507 0.0006035 
  1675         1660.158438  1638.874838 0.000597015 
  1592         1657.780878  1637.236399 0.000628141 
  1734         1655.340566  1635.601199 0.000576701 
  1606         1652.852186  1633.969243 0.000622665 
  1646         1650.32978   1632.34054  0.000607533 
  1602         1647.787312  1630.715095 0.00062422 
  1573         1645.237633  1629.092916 0.000635728 
  1652         1642.692353  1627.474009 0.000605327 
  1665         1640.16166   1625.85838  0.000600601 
  1575         1637.654234  1624.246036 0.000634921 
  1605         1635.17732   1622.636984 0.000623053 
  1600         1632.736716  1621.031229 0.000625  
  1562         1630.336609  1619.428778 0.000640205 
  1624         1627.980414  1617.829637 0.000615764 
  1615         1625.670342  1616.233812 0.000619195 
  1638         1623.407682  1614.641309 0.000610501 
  1622         1621.192938  1613.052134 0.000616523 
  1661         1619.025941  1611.466292 0.000602047 
  1550         1616.905951  1609.883789 0.000645161 
  1562         1614.831812  1608.304631 0.000640205 
  1535         1612.80189   1606.728823 0.000651466 
  1612         1610.814276  1605.15637  0.000620347 
  1612         1608.866914  1603.587279 0.000620347 
  1624         1606.957596  1602.021554 0.000615764 
  1658         1605.083891  1600.4592   0.000603136 
  1627         1603.24345   1598.900223 0.000614628 
  1604         1601.433914  1597.344627 0.000623441 
  1564         1599.652881  1595.792417 0.000639386 
  1584         1597.898143  1594.243599 0.000631313 
  1575         1596.16745   1592.698176 0.000634921 
  1626         1594.458787  1591.156154 0.000615006 
  1601         1592.770231  1589.617536 0.00062461 
  1540         1591.100001  1588.082329 0.000649351 
  1539         1589.44649   1586.550535 0.000649773 
  1624         1587.808149  1585.02216  0.000615764 
  1605         1586.183661  1583.497206 0.000623053 
  1511         1584.571833  1581.97568  0.000661813 
  1502         1582.971557  1580.457584 0.000665779 
  1565         1581.381918  1578.942923 0.000638978 
  1497         1579.802035  1577.4317   0.000668003 
  1554         1578.231231  1575.923919 0.000643501 
  1601         1576.66879   1574.419585 0.00062461 
  1567         1575.114193  1572.9187   0.000638162 
  1609         1573.566956  1571.421268 0.000621504 
  1693         1572.026669  1569.927293 0.000590667 
  1550         1570.492965  1568.436778 0.000645161 
  1560         1568.965535  1566.949726 0.000641026 
  1590         1567.444124  1565.466141 0.000628931 
  1518         1565.928484  1563.986025 0.000658762 
  1504         1564.41844   1562.509382 0.000664894 
  1639         1562.913793  1561.036214 0.000610128 
  1490         1561.41441   1559.566525 0.000671141 
  1536         1559.92016   1558.100318 0.000651042 
  1630         1558.430935  1556.637594 0.000613497 
  1591         1556.946626  1555.178357 0.000628536 
  1550         1555.467152  1553.72261  0.000645161 
  1654         1553.992452  1552.270353 0.000604595 
  1626         1552.522421  1550.821591 0.000615006 
  1523         1551.055874  1549.376326 0.000656599 
  1580         1549.595039  1547.934559 0.000632911 
  1598         1548.138723  1546.496292 0.000625782 
  1554         1546.686313  1545.061528 0.000643501 
  1517         1545.238908  1543.630269 0.000659196 
  1503         1543.795893  1542.202517 0.000665336 
  1548         1542.357348  1540.778273 0.000645995 
  1557         1540.923021  1539.357539 0.000642261 
  1491         1539.492993  1537.940317 0.000670691 
  1597         1538.067238  1536.526609 0.000626174 
  1509         1536.645732  1535.116415 0.000662691 
  1554         1535.228454  1533.709738 0.000643501 
  1550         1533.815382  1532.306578 0.000645161 
  1577         1532.406496  1530.906937 0.000634115 
  1570         1531.001789  1529.510815 0.000636943 
  1592         1529.60123   1528.118215 0.000628141 
  1602         1528.204814  1526.729137 0.00062422 
  1500         1526.812527  1525.343582 0.000666667 
  1573         1525.42436   1523.961551 0.000635728 
  1529         1524.040393  1522.583045 0.000654022 
  1532         1522.660436  1521.208064 0.000652742 
  1511         1521.284571  1519.836608 0.000661813 
  1524         1519.912849  1518.468679 0.000656168 
  1489         1518.545155  1517.104277 0.000671592 
  1513         1517.181538  1515.743403 0.000660939 
  1491         1515.821998  1514.386055 0.000670691 
  1552         1514.466532  1513.032236 0.00064433 
  1575         1513.115139  1511.681944 0.000634921 
  1463         1511.767821  1510.33518  0.000683527 
  1459         1510.424578  1508.991945 0.000685401 
  1501         1509.085416  1507.652237 0.000666223 
  1516         1507.750333  1506.316056 0.000659631 
  1468         1506.419337  1504.983404 0.000681199 
  1533         1505.092515  1503.654278 0.000652316 
  1550         1503.769738  1502.328678 0.000645161 
  1530         1502.451088  1501.006605 0.000653595 
  1500         1501.136509  1499.688058 0.000666667 
  1517         1499.826058  1498.373036 0.000659196 
  1502         1498.519748  1497.061537 0.000665779 
  1511         1497.217592  1495.753563 0.000661813 
  1480         1495.919605  1494.449111 0.000675676 
  1546         1494.625805  1493.14818  0.000646831 
  1603         1493.33621   1491.850771 0.00062383 
  1510         1492.050839  1490.55688  0.000662252 
  1548         1490.769717  1489.266509 0.000645995 
  1516         1489.492864  1487.979654 0.000659631 
  1474         1488.220311  1486.696315 0.000678426 
  1513         1486.952086  1485.416491 0.000660939 
  1516         1485.688223  1484.14018  0.000659631 
  1510         1484.428798  1482.86738  0.000662252 
  1461         1483.173782  1481.59809  0.000684463 
  1472         1481.923232  1480.332308 0.000679348 
  1565         1480.677212  1479.070032 0.000638978 
  1552         1479.435773  1477.811262 0.00064433 
  1543         1478.198981  1476.555993 0.000648088 
  1471         1476.966901  1475.304226 0.00067981 
  1523         1475.739622  1474.055957 0.000656599 
  1537         1474.517216  1472.811185 0.000650618 
  1513         1473.299791  1471.569907 0.000660939 
  1474         1472.087464  1470.332121 0.000678426 
  1524         1470.88037   1469.097825 0.000656168 
  1521         1469.678662  1467.867016 0.000657462 
  1419         1468.482516  1466.639692 0.000704722 
  1461         1467.292146  1465.41585  0.000684463 
  1573         1466.107792  1464.195488 0.000635728 
  1461         1464.929731  1462.978603 0.000684463 
  1504         1463.758288  1461.765193 0.000664894 
  1495         1462.593836  1460.555253 0.000668896 
  1432         1461.436807  1459.348783 0.000698324 
  1412         1460.287698  1458.145777 0.000708215 
  1456         1459.14707   1456.946234 0.000686813 
  1460         1458.015589  1455.750151 0.000684932 
  1514         1456.893981  1454.557524 0.000660502 
  1532         1455.783084  1453.36835  0.000652742 
  1453         1454.683825  1452.182625 0.000688231 
  1449         1453.597246  1451.000347 0.000690131 
  1476         1452.524495  1449.821511 0.000677507 
  1400         1451.466835  1448.646115 0.000714286 
  1503         1450.425621  1447.474155 0.000665336 
  1534         1449.402372  1446.305626 0.00065189 
  1564         1448.398649  1445.140526 0.000639386 
  1409         1447.416138  1443.978851 0.000709723 
  1404         1446.456586  1442.820596 0.000712251 
  1533         1445.521811  1441.665758 0.000652316 
  1541         1444.613639  1440.514333 0.000648929 
  1523         1443.733928  1439.366316 0.000656599 
  1497         1442.884502  1438.221704 0.000668003 
  1435         1442.067065  1437.080493 0.000696864 
  1475         1441.283352  1435.942678 0.000677966 
  1528         1440.534836  1434.808255 0.00065445 
  1449         1439.822829  1433.677219 0.000690131 
  1493         1439.148557  1432.549567 0.000669792 
  1534         1438.512244  1431.425293 0.00065189 
  1613         1437.914478  1430.304393 0.000619963 
  1512         1437.355139  1429.186863 0.000661376 
  1428         1436.833489  1428.072697 0.00070028 
  1517         1436.348441  1426.961891 0.000659196 
  1475         1435.897915  1425.854441 0.000677966 
  1386         1435.479219  1424.750341 0.000721501 
  1464         1435.0886    1423.649586 0.00068306 
  1478         1434.721345  1422.552171 0.00067659 
  1481         1434.371578  1421.458092 0.000675219 
  1482         1434.032172  1420.367343 0.000674764 
  1427         1433.694752  1419.279918 0.000700771 
  1510         1433.3494    1418.195814 0.000662252 
  1489         1432.985146  1417.115024 0.000671592 
  1454         1432.590113  1416.037543 0.000687758 
  1410         1432.15175   1414.963366 0.00070922 
  1453         1431.657157  1413.892486 0.000688231 
  1507         1431.094269  1412.8249   0.00066357 
  1525         1430.45228   1411.7606   0.000655738 
  1432         1429.722282  1410.699582 0.000698324 
  1455         1428.897811  1409.641839 0.000687285 
  1362         1427.975062  1408.587367 0.000734214 
  1460         1426.953125  1407.536158 0.000684932 
  1423         1425.83349   1406.488207 0.000702741 
  1435         1424.619951  1405.443509 0.000696864 
  1459         1423.318136  1404.402056 0.000685401 
  1408         1421.935178  1403.363844 0.000710227 
  1504         1420.479518  1402.328866 0.000664894 
  1427         1418.960417  1401.297115 0.000700771 
  1420         1417.387872  1400.268586 0.000704225 
  1436         1415.772653  1399.243273 0.000696379 
  1370         1414.125647  1398.221168 0.000729927 
  1383         1412.457806  1397.202266 0.000723066 
  1385         1410.779696  1396.18656  0.000722022 
  1427         1409.101358  1395.174044 0.000700771 
  1392         1407.432055  1394.16471  0.000718391 
  1420         1405.780196  1393.158553 0.000704225 
  1489         1404.152951  1392.155566 0.000671592 
  1430         1402.556817  1391.155742 0.000699301 
  1437         1400.997107  1390.159074 0.000695894 
  1398         1399.478412  1389.165556 0.000715308 
  1463         1398.004489  1388.17518  0.000683527 
  1441         1396.578376  1387.18794  0.000693963 
  1390         1395.20256   1386.203828 0.000719424 
  1357         1393.878965  1385.222838 0.00073692 
  1325         1392.609108  1384.244963 0.000754717 
  1427         1391.394018  1383.270195 0.000700771 
  1479         1390.234416  1382.298527 0.000676133 
  1442         1389.130788  1381.329952 0.000693481 
  1359         1388.083316  1380.364463 0.000735835 
  1425         1387.091937  1379.402053 0.000701754 
  1489         1386.156306  1378.442713 0.000671592 
  1346         1385.275982  1377.486437 0.000742942 
  1379         1384.450212  1376.533217 0.000725163 
  1374         1383.677952  1375.583046 0.000727802 
  1379         1382.957986  1374.635916 0.000725163 
  1373         1382.288734  1373.691819 0.000728332 
  1480         1381.668346  1372.750748 0.000675676 
  1352         1381.094576  1371.812694 0.000739645 
  1371         1380.564669  1370.877651 0.000729395 
  1350         1380.075577  1369.945611 0.000740741 
  1402         1379.623521  1369.016565 0.000713267 
  1384         1379.204025  1368.090506 0.000722543 
  1341         1378.811902  1367.167425 0.000745712 
  1357         1378.441066  1366.247316 0.00073692 
  1358         1378.084502  1365.330169 0.000736377 
  1434         1377.734189  1364.415976 0.00069735 
  1356         1377.381029  1363.50473  0.000737463 
  1326         1377.015199  1362.596423 0.000754148 
  1416         1376.62605   1361.691046 0.000706215 
  1390         1376.2025    1360.78859  0.000719424 
  1330         1375.733543  1359.889048 0.00075188 
  1433         1375.208763  1358.992412 0.000697837 
  1334         1374.618902  1358.098672 0.000749625 
  1430         1373.956381  1357.207821 0.000699301 
  1350         1373.215697  1356.31985  0.000740741 
  1349         1372.393647  1355.43475  0.00074129 
  1400         1371.489209  1354.552513 0.000714286 
  1297         1370.503612  1353.673131 0.00077101 
  1405         1369.439771  1352.796594 0.000711744 
  1391         1368.302146  1351.922895 0.000718907 
  1325         1367.096386  1351.052024 0.000754717 
  1326         1365.829117  1350.183972 0.000754148 
  1318         1364.507749  1349.318732 0.000758725 
  1418         1363.140392  1348.456293 0.000705219 
  1283         1361.735342  1347.596648 0.000779423 
  1374         1360.301322  1346.739787 0.000727802 
  1305         1358.846982  1345.885701 0.000766284 
  1364         1357.380697  1345.034382 0.000733138 
  1388         1355.910335  1344.18582  0.000720461 
  1358         1354.443087  1343.340006 0.000736377 
  1382         1352.985337  1342.496932 0.000723589 
  1361         1351.542665  1341.656588 0.000734754 
  1383         1350.119533  1340.818965 0.000723066 
  1347         1348.719845  1339.984054 0.00074239 
  1313         1347.346485  1339.151845 0.000761615 
  1279         1346.001742  1338.32233  0.000781861 
  1459         1344.687242  1337.495498 0.000685401 
  1321         1343.403789  1336.671342 0.000757002 
  1392         1342.152     1335.849851 0.000718391 
  1324         1340.9319    1335.031015 0.000755287 
  1393         1339.743197  1334.214827 0.000717875 
  1408         1338.585263  1333.401275 0.000710227 
  1316         1337.457229  1332.590351 0.000759878 
  1322         1336.358029  1331.782046 0.00075643 
  1382         1335.286417  1330.976349 0.000723589 
  1253         1334.241106  1330.17325  0.000798085 
  1351         1333.220568  1329.372742 0.000740192 
  1347         1332.223378  1328.574813 0.00074239 
  1311         1331.248052  1327.779454 0.000762777 
  1317         1330.293101  1326.986655 0.000759301 
  1360         1329.357081  1326.196407 0.000735294 
  1319         1328.438577  1325.4087   0.00075815 
  1318         1327.536281  1324.623524 0.000758725 
  1293         1326.648865  1323.84087  0.000773395 
  1281         1325.775169  1323.060727 0.00078064 
  1364         1324.914083  1322.283085 0.000733138 
  1268         1324.064593  1321.507935 0.000788644 
  1287         1323.225766  1320.735267 0.000777001 
  1330         1322.396763  1319.96507  0.00075188 
  1377         1321.576826  1319.197336 0.000726216 
  1332         1320.765274  1318.432053 0.000750751 
  1394         1319.961528  1317.669212 0.00071736 
  1329         1319.165026  1316.908803 0.000752445 
  1324         1318.375329  1316.150816 0.000755287 
  1359         1317.59202   1315.39524  0.000735835 
  1327         1316.814765  1314.642065 0.00075358 
  1366         1316.043253  1313.891282 0.000732064 
  1291         1315.277235  1313.14288  0.000774593 
  1327         1314.516507  1312.396848 0.00075358 
  1302         1313.760875  1311.653178 0.000768049 
  1357         1313.010217  1310.911858 0.00073692 
  1350         1312.264388  1310.172878 0.000740741 
  1366         1311.523323  1309.436228 0.000732064 
  1350         1310.78694   1308.701897 0.000740741 
  1334         1310.055213  1307.969876 0.000749625 
  1345         1309.328113  1307.240154 0.000743494 
  1373         1308.605647  1306.51272  0.000728332 
  1379         1307.887858  1305.787564 0.000725163 
  1281         1307.174766  1305.064676 0.00078064 
  1356         1306.466478  1304.344046 0.000737463 
  1318         1305.763069  1303.625662 0.000758725 
  1325         1305.0647    1302.909514 0.000754717 
  1289         1304.371511  1302.195593 0.000775795 
  1295         1303.683731  1301.483887 0.000772201 
  1281         1303.001588  1300.774385 0.00078064 
  1327         1302.325382  1300.067079 0.00075358 
  1295         1301.655486  1299.361955 0.000772201 
  1220         1300.992267  1298.659005 0.000819672 
  1313         1300.336246  1297.958218 0.000761615 
  1307         1299.687928  1297.259583 0.000765111 
  1353         1299.047993  1296.563089 0.000739098 
  1321         1298.417111  1295.868726 0.000757002 
  1252         1297.796121  1295.176483 0.000798722 
  1318         1297.185978  1294.486349 0.000758725 
  1253         1296.587634  1293.798314 0.000798085 
  1310         1296.002306  1293.112367 0.000763359 
  1282         1295.43115   1292.428498 0.000780031 
  1293         1294.875621  1291.746695 0.000773395 
  1357         1294.337084  1291.066948 0.00073692 
  1307         1293.817215  1290.389246 0.000765111 
  1266         1293.317585  1289.713579 0.000789889 
  1352         1292.839964  1289.039935 0.000739645 
  1297         1292.386265  1288.368304 0.00077101 
  1289         1291.95816   1287.698676 0.000775795 
  1350         1291.557707  1287.031038 0.000740741 
  1276         1291.186546  1286.365381 0.000783699 
  1315         1290.846705  1285.701694 0.000760456 
  1227         1290.539641  1285.039965 0.000814996 
  1332         1290.267173  1284.380184 0.000750751 
  1340         1290.030486  1283.72234  0.000746269 
  1279         1289.830794  1283.066423 0.000781861 
  1373         1289.669196  1282.412421 0.000728332 
  1293         1289.545835  1281.760323 0.000773395 
  1367         1289.461237  1281.110119 0.000731529 
  1295         1289.414597  1280.461798 0.000772201 
  1300         1289.40545   1279.815349 0.000769231 
  1259         1289.43174   1279.17076  0.000794281 
  1277         1289.491397  1278.528021 0.000783085 
  1278         1289.581566  1277.887122 0.000782473 
  1310         1289.69759   1277.248051 0.000763359 
  1318         1289.834885  1276.610796 0.000758725 
  1261         1289.986516  1275.975349 0.000793021 
  1287         1290.145484  1275.341696 0.000777001 
  1311         1290.302259  1274.709828 0.000762777 
  1375         1290.447107  1274.079733 0.000727273 
  1332         1290.568324  1273.451401 0.000750751 
  1325         1290.653558  1272.82482  0.000754717 
  1269         1290.690242  1272.19998  0.000788022 
  1336         1290.66493   1271.57687  0.000748503 
  1248         1290.565765  1270.955478 0.000801282 
  1277         1290.381333  1270.335794 0.000783085 
  1299         1290.10289   1269.717807 0.000769823 
  1294         1289.723517  1269.101505 0.000772798 
  1286         1289.239323  1268.486878 0.000777605 
  1293         1288.649207  1267.873915 0.000773395 
  1284         1287.954198  1267.262605 0.000778816 
  1265         1287.157692  1266.652937 0.000790514 
  1278         1286.265016  1266.044899 0.000782473 
  1260         1285.282579  1265.438482 0.000793651 
  1287         1284.218438  1264.833673 0.000777001 
  1270         1283.080973  1264.230463 0.000787402 
  1245         1281.880068  1263.628839 0.000803213 
  1296         1280.625604  1263.028792 0.000771605 
  1319         1279.327738  1262.430309 0.00075815 
  1281         1277.997545  1261.833381 0.00078064 
  1286         1276.644845  1261.237996 0.000777605 
  1311         1275.280118  1260.644143 0.000762777 
  1269         1273.911987  1260.051812 0.000788022 
  1265         1272.549358  1259.460991 0.000790514 
  1312         1271.199066  1258.871669 0.000762195 
  1271         1269.86762   1258.283836 0.000786782 
  1265         1268.560249  1257.69748  0.000790514 
  1291         1267.280777  1257.112591 0.000774593 
  1273         1266.032995  1256.529157 0.000785546 
  1312         1264.818809  1255.947168 0.000762195 
  1227         1263.640357  1255.366613 0.000814996 
  1234         1262.498177  1254.787481 0.000810373 
  1301         1261.393117  1254.209761 0.00076864 
  1292         1260.324785  1253.633442 0.000773994 
  1223         1259.292798  1253.058513 0.000817661 
  1252         1258.29638   1252.484964 0.000798722 
  1267         1257.334167  1251.912783 0.000789266 
  1256         1256.405097  1251.34196  0.000796178 
  1275         1255.507356  1250.772484 0.000784314 
  1284         1254.639528  1250.204343 0.000778816 
  1286         1253.799627  1249.637528 0.000777605 
  1356         1252.986057  1249.072027 0.000737463 
  1247         1252.196891  1248.507829 0.000801925 
  1275         1251.430248  1247.944925 0.000784314 
  1342         1250.684515  1247.383302 0.000745156 
  1234         1249.957837  1246.82295  0.000810373 
  1247         1249.248705  1246.263858 0.000801925 
  1198         1248.555452  1245.706016 0.000834725 
  1237         1247.876724  1245.149413 0.000808407 
  1308         1247.211093  1244.594038 0.000764526 
  1233         1246.557328  1244.03988  0.00081103 
  1241         1245.914301  1243.486929 0.000805802 
  1283         1245.280916  1242.935174 0.000779423 
  1286         1244.656292  1242.384604 0.000777605 
  1230         1244.03952   1241.835209 0.000813008 
  1273         1243.429891  1241.286977 0.000785546 
  1308         1242.826682  1240.739899 0.000764526 
  1265         1242.229336  1240.193964 0.000790514 
  1199         1241.637292  1239.64916  0.000834028 
  1255         1241.050094  1239.105478 0.000796813 
  1232         1240.467342  1238.562907 0.000811688 
  1204         1239.888654  1238.021436 0.000830565 
  1186         1239.313747  1237.481055 0.00084317 
  1251         1238.742319  1236.941753 0.000799361 
  1187         1238.174158  1236.403519 0.00084246 
  1255         1237.609029  1235.866344 0.000796813 
  1235         1237.046774  1235.330216 0.000809717 
  1286         1236.487219  1234.795126 0.000777605 
  1205         1235.930213  1234.261062 0.000829876 
  1180         1235.37565   1233.728015 0.000847458 
  1230         1234.823401  1233.195973 0.000813008 
  1229         1234.273383  1232.664927 0.00081367 
  1280         1233.72549   1232.134866 0.00078125 
  1206         1233.17966   1231.60578  0.000829187 
  1248         1232.635805  1231.077658 0.000801282 
  1258         1232.093866  1230.55049  0.000794913 
  1244         1231.553784  1230.024266 0.000803859 
  1222         1231.015492  1229.498976 0.000818331 
  1214         1230.478952  1228.974609 0.000823723 
  1237         1229.944103  1228.451154 0.000808407 
  1212         1229.410913  1227.928603 0.000825083 
  1236         1228.879326  1227.406944 0.000809061 
  1240         1228.349318  1226.886167 0.000806452 
  1243         1227.820838  1226.366263 0.000804505 
  1147         1227.293859  1225.84722  0.00087184 
  1121         1226.768348  1225.32903  0.000892061 
  1155         1226.244266  1224.811681 0.000865801 
  1185         1225.721593  1224.295165 0.000843882 
  1301         1225.200291  1223.77947  0.00076864 
  1315         1224.680344  1223.264587 0.000760456 
  1254         1224.161715  1222.750505 0.000797448 
  1174         1223.644392  1222.237215 0.000851789 
  1253         1223.128344  1221.724708 0.000798085 
  1193         1222.613546  1221.212972 0.000838223 
  1208         1222.099986  1220.701998 0.000827815 
  1217         1221.587636  1220.191776 0.000821693 
  1224         1221.076483  1219.682297 0.000816993 
  1257         1220.566503  1219.17355  0.000795545 
  1222         1220.057685  1218.665525 0.000818331 
  1254         1219.550007  1218.158214 0.000797448 
  1171         1219.043457  1217.651606 0.000853971 
  1287         1218.538018  1217.145691 0.000777001 
  1211         1218.033675  1216.640459 0.000825764 
  1215         1217.530418  1216.135902 0.000823045 
  1205         1217.02823   1215.63201  0.000829876 
  1215         1216.527103  1215.128772 0.000823045 
  1244         1216.027021  1214.626179 0.000803859 
  1209         1215.52798   1214.124222 0.00082713 
  1209         1215.029962  1213.622891 0.00082713 
  1259         1214.532963  1213.122177 0.000794281 
  1218         1214.036975  1212.62207  0.000821018 
  1138         1213.541984  1212.122561 0.000878735 
  1219         1213.047989  1211.62364  0.000820345 
  1194         1212.554979  1211.125298 0.000837521 
  1128         1212.062952  1210.627526 0.000886525 
  1151         1211.571896  1210.130314 0.00086881 
  1213         1211.081815  1209.633653 0.000824402 
  1258         1210.5927    1209.137533 0.000794913 
  1240         1210.104546  1208.641946 0.000806452 
  1232         1209.617355  1208.146883 0.000811688 
  1169         1209.131121  1207.652333 0.000855432 
  1214         1208.645846  1207.158288 0.000823723 
  1213         1208.161527  1206.66474  0.000824402 
  1200         1207.678171  1206.171678 0.000833333 
  1156         1207.195771  1205.679094 0.000865052 
  1212         1206.714337  1205.186978 0.000825083 
  1204         1206.233868  1204.695323 0.000830565 
  1174         1205.75437   1204.204118 0.000851789 
  1204         1205.275849  1203.713355 0.000830565 
  1266         1204.798311  1203.223025 0.000789889 
  1230         1204.321765  1202.73312  0.000813008 
  1204         1203.846218  1202.243629 0.000830565 
  1179         1203.371688  1201.754546 0.000848176 
  1226         1202.898179  1201.26586  0.000815661 
  1193         1202.425711  1200.777563 0.000838223 
  1174         1201.9543    1200.289647 0.000851789 
  1221         1201.483962  1199.802102 0.000819001 
  1175         1201.014721  1199.314921 0.000851064 
  1207         1200.546599  1198.828094 0.0008285 
  1141         1200.079628  1198.341614 0.000876424 
  1178         1199.613831  1197.855471 0.000848896 
  1188         1199.149252  1197.369657 0.000841751 
  1162         1198.685926  1196.884164 0.000860585 
  1210         1198.2239    1196.398984 0.000826446 
  1105         1197.763228  1195.914107 0.000904977 
  1198         1197.303967  1195.429526 0.000834725 
  1155         1196.846188  1194.945232 0.000865801 
  1199         1196.389966  1194.461218 0.000834028 
  1166         1195.935403  1193.977474 0.000857633 
  1229         1195.482587  1193.493993 0.00081367 
  1203         1195.031653  1193.010767 0.000831255 
  1195         1194.582727  1192.527787 0.00083682 
  1168         1194.13597   1192.045045 0.000856164 
  1160         1193.691564  1191.562535 0.000862069 
  1101         1193.249709  1191.080246 0.000908265 
  1149         1192.81064   1190.598172 0.000870322 
  1170         1192.374617  1190.116305 0.000854701 
  1146         1191.941955  1189.634636 0.0008726 
  1212         1191.512966  1189.153158 0.000825083 
  1177         1191.088047  1188.671863 0.000849618 
  1238         1190.667604  1188.190744 0.000807754 
  1199         1190.252109  1187.709792 0.000834028 
  1226         1189.842067  1187.229001 0.000815661 
  1167         1189.438037  1186.748361 0.000856898 
  1162         1189.040656  1186.267867 0.000860585 
  1132         1188.650542  1185.78751  0.000883392 
  1169         1188.268448  1185.307282 0.000855432 
  1171         1187.895091  1184.827176 0.000853971 
  1168         1187.531299  1184.347186 0.000856164 
  1174         1187.17789   1183.867303 0.000851789 
  1210         1186.835748  1183.387519 0.000826446 
  1164         1186.505743  1182.907829 0.000859107 
  1181         1186.188786  1182.428224 0.00084674 
  1169         1185.885853  1181.948698 0.000855432 
  1169         1185.597751  1181.469242 0.000855432 
  1255         1185.325457  1180.989851 0.000796813 
  1136         1185.069758  1180.510516 0.000880282 
  1175         1184.831494  1180.031231 0.000851064 
  1207         1184.611354  1179.551989 0.0008285 
  1149         1184.410001  1179.072783 0.000870322 
  1121         1184.227902  1178.593606 0.000892061 
  1157         1184.065446  1178.11445  0.000864304 
  1190         1183.922945  1177.63531  0.000840336 
  1206         1183.800224  1177.156178 0.000829187 
  1160         1183.697203  1176.677048 0.000862069 
  1097         1183.613284  1176.197913 0.000911577 
  1139         1183.547675  1175.718766 0.000877963 
  1189         1183.499132  1175.239601 0.000841043 
  1207         1183.466045  1174.760411 0.0008285 
  1189         1183.446462  1174.281189 0.000841043 
  1246         1183.437623  1173.801929 0.000802568 
  1181         1183.436613  1173.322625 0.00084674 
  1239         1183.439794  1172.84327  0.000807103 
  1211         1183.443173  1172.363857 0.000825764 
  1244         1183.44249   1171.884381 0.000803859 
  1202         1183.433128  1171.404836 0.000831947 
  1177         1183.410689  1170.925214 0.000849618 
  1167         1183.370903  1170.44551  0.000856898 
  1173         1183.310053  1169.965718 0.000852515 
  1165         1183.224961  1169.485832 0.000858369 
  1158         1183.113297  1169.005845 0.000863558 
  1152         1182.973659  1168.525751 0.000868056 
  1170         1182.805109  1168.045545 0.000854701 
  1138         1182.607857  1167.565221 0.000878735 
  1130         1182.38197   1167.084772 0.000884956 
  1194         1182.128477  1166.604194 0.000837521 
  1149         1181.848195  1166.12348  0.000870322 
  1187         1181.542077  1165.642624 0.00084246 
  1127         1181.211316  1165.161621 0.000887311 
  1157         1180.856916  1164.680465 0.000864304 
  1120         1180.480178  1164.199151 0.000892857 
  1256         1180.082297  1163.717673 0.000796178 
  1115         1179.665069  1163.236025 0.000896861 
  1169         1179.230163  1162.754203 0.000855432 
  1202         1178.779729  1162.2722   0.000831947 
  1197         1178.31636   1161.790012 0.000835422 
  1181         1177.842993  1161.307632 0.00084674 
  1240         1177.362784  1160.825057 0.000806452 
  1186         1176.87929   1160.34228  0.00084317 
  1192         1176.396287  1159.859297 0.000838926 
  1225         1175.917268  1159.376102 0.000816327 
  1188         1175.446067  1158.89269  0.000841751 
  1148         1174.985839  1158.409056 0.00087108 
  1182         1174.540043  1157.925196 0.000846024 
  1192         1174.111351  1157.441104 0.000838926 
  1197         1173.702653  1156.956775 0.000835422 
  1211         1173.315876  1156.472205 0.000825764 
  1172         1172.953025  1155.987389 0.000853242 
  1163         1172.615418  1155.502322 0.000859845 
  1183         1172.303582  1155.016999 0.000845309 
  1149         1172.017661  1154.531416 0.000870322 
  1200         1171.756445  1154.045569 0.000833333 
  1193         1171.518549  1153.559452 0.000838223 
  1128         1171.300852  1153.073061 0.000886525 
  1206         1171.100057  1152.586392 0.000829187 
  1182         1170.911385  1152.09944  0.000846024 
  1153         1170.729739  1151.612201 0.000867303 
  1171         1170.549483  1151.124671 0.000853971 
  1135         1170.36452   1150.636846 0.000881057 
  1174         1170.169346  1150.14872  0.000851789 
  1143         1169.958659  1149.660291 0.000874891 
  1137         1169.728524  1149.171554 0.000879507 
  1131         1169.476002  1148.682504 0.000884173 
  1189         1169.19977   1148.193139 0.000841043 
  1170         1168.89989   1147.703453 0.000854701 
  1180         1168.578206  1147.213444 0.000847458 
  1177         1168.237512  1146.723107 0.000849618 
  1181         1167.882041  1146.232438 0.00084674 
  1120         1167.516768  1145.741434 0.000892857 
  1201         1167.147309  1145.250091 0.000832639 
  1201         1166.779901  1144.758405 0.000832639 
  1158         1166.421203  1144.266373 0.000863558 
  1162         1166.078253  1143.77399  0.000860585 
  1161         1165.757792  1143.281255 0.000861326 
  1116         1165.467661  1142.788163 0.000896057 
  1159         1165.214276  1142.29471  0.000862813 
  1191         1165.004924  1141.800894 0.000839631 
  1193         1164.845739  1141.30671  0.000838223 
  1169         1164.742164  1140.812157 0.000855432 
  1175         1164.698963  1140.31723  0.000851064 
  1210         1164.719557  1139.821927 0.000826446 
  1175         1164.806659  1139.326244 0.000851064 
  1127         1164.960847  1138.830178 0.000887311 
  1113         1165.182738  1138.333726 0.000898473 
  1118         1165.469844  1137.836886 0.000894454 
  1161         1165.819617  1137.339654 0.000861326 
  1125         1166.227341  1136.842028 0.000888889 
  1164         1166.686424  1136.344004 0.000859107 
  1151         1167.18913   1135.84558  0.00086881 
  1174         1167.7255    1135.346753 0.000851789 
  1174         1168.284917  1134.847521 0.000851789 
  1183         1168.854766  1134.347881 0.000845309 
  1172         1169.422659  1133.84783  0.000853242 
  1225         1169.975256  1133.347366 0.000816327 
  1165         1170.499983  1132.846486 0.000858369 
  1191         1170.985185  1132.345189 0.000839631 
  1153         1171.420742  1131.843471 0.000867303 
  1121         1171.797987  1131.34133  0.000892061 
  1101         1172.110283  1130.838764 0.000908265 
  1142         1172.352749  1130.335771 0.000875657 
  1185         1172.52124   1129.832349 0.000843882 
  1144         1172.613078  1129.328495 0.000874126 
  1110         1172.625032  1128.824208 0.000900901 
  1214         1172.55475   1128.319485 0.000823723 
  1195         1172.398687  1127.814325 0.00083682 
  1218         1172.153773  1127.308725 0.000821018 
  1144         1171.81577   1126.802684 0.000874126 
  1174         1171.381063  1126.2962   0.000851789 
  1116         1170.845862  1125.789271 0.000896057 
  1177         1170.206961  1125.281895 0.000849618 
  1133         1169.462351  1124.774071 0.000882613 
  1169         1168.610742  1124.265798 0.000855432 
  1230         1167.652985  1123.757073 0.000813008 
  1121         1166.591389  1123.247895 0.000892061 
  1134         1165.430309  1122.738262 0.000881834 
  1175         1164.175681  1122.228174 0.000851064 
  1174         1162.835212  1121.717628 0.000851789 
  1158         1161.417533  1121.206624 0.000863558 
  1136         1159.932319  1120.69516  0.000880282 
  1123         1158.390342  1120.183236 0.000890472 
  1186         1156.802208  1119.670849 0.00084317 
  1157         1155.179343  1119.157999 0.000864304 
  1146         1153.533226  1118.644684 0.0008726 
  1125         1151.875789  1118.130904 0.000888889 
  1142         1150.218362  1117.616658 0.000875657 
  1096         1148.573384  1117.101944 0.000912409 
  1124         1146.951894  1116.586763 0.00088968 
  1177         1145.365146  1116.071112 0.000849618 
  1121         1143.823638  1115.554992 0.000892061 
  1106         1142.33686   1115.038401 0.000904159 
  1163         1140.913517  1114.521339 0.000859845 
  1080         1139.560924  1114.003805 0.000925926 
  1160         1138.285574  1113.4858   0.000862069 
  1146         1137.092073  1112.967321 0.0008726 
  1140         1135.984951  1112.448369 0.000877193 
  1151         1134.966353  1111.928943 0.00086881 
  1170         1134.038365  1111.409043 0.000854701 
  1148         1133.201289  1110.888668 0.00087108 
  1106         1132.455082  1110.367819 0.000904159 
  1134         1131.798526  1109.846495 0.000881834 
  1138         1131.229288  1109.324696 0.000878735 
  1162         1130.74455   1108.802421 0.000860585 
  1145         1130.340001  1108.279671 0.000873362 
  1130         1130.011232  1107.756445 0.000884956 
  1123         1129.75191   1107.232744 0.000890472 
  1118         1129.555719  1106.708568 0.000894454 
  1149         1129.414876  1106.183916 0.000870322 
  1095         1129.320862  1105.65879  0.000913242 
  1104         1129.264484  1105.133188 0.000905797 
  1108         1129.235777  1104.607112 0.000902527 
  1115         1129.224718  1104.080561 0.000896861 
  1134         1129.220914  1103.553537 0.000881834 
  1078         1129.214784  1103.026038 0.000927644 
  1119         1129.196904  1102.498067 0.000893655 
  1077         1129.159622  1101.969623 0.000928505 
  1149         1129.095686  1101.440706 0.000870322 
  1097         1129.000181  1100.911318 0.000911577 
  1081         1128.868739  1100.381459 0.000925069 
  1126         1128.698934  1099.85113  0.000888099 
  1122         1128.489102  1099.320331 0.000891266 
  1065         1128.238609  1098.789064 0.000938967 
  1143         1127.947652  1098.257328 0.000874891 
  1188         1127.617052  1097.725125 0.000841751 
  1096         1127.248549  1097.192456 0.000912409 
  1107         1126.843791  1096.659322 0.000903342 
  1157         1126.406194  1096.125724 0.000864304 
  1046         1125.938242  1095.591662 0.000956023 
  1128         1125.443951  1095.057139 0.000886525 
  1036         1124.926479  1094.522154 0.000965251 
  1073         1124.389345  1093.98671  0.000931966 
  1051         1123.835408  1093.450807 0.000951475 
  1094         1123.266823  1092.914447 0.000914077 
  1048         1122.685852  1092.37763  0.000954198 
  1082         1122.09341   1091.84036  0.000924214 
  1058         1121.491308  1091.302636 0.00094518 
  1149         1120.880048  1090.76446  0.000870322 
  1040         1120.26164   1090.225835 0.000961538 
  1071         1119.637409  1089.68676  0.000933707 
  1076         1119.010171  1089.147239 0.000929368 
  1106         1118.382678  1088.607273 0.000904159 
  1087         1117.758133  1088.066862 0.000919963 
  1094         1117.140629  1087.52601  0.000914077 
  1055         1116.533361  1086.984717 0.000947867 
  1092         1115.940475  1086.442987 0.000915751 
  1104         1115.364375  1085.900819 0.000905797 
  1066         1114.808623  1085.358217 0.000938086 
  1058         1114.274417  1084.815183 0.00094518 
  1101         1113.763803  1084.271718 0.000908265 
  1101         1113.277288  1083.727824 0.000908265 
  1020         1112.814278  1083.183503 0.000980392 
  1002         1112.373764  1082.638759 0.000998004 
  1077         1111.952773  1082.093592 0.000928505 
  1073         1111.547853  1081.548005 0.000931966 
  1068         1111.15281   1081.002001 0.00093633 
  1148         1110.761236  1080.455581 0.00087108 
  1010         1110.364774  1079.908748 0.000990099 
  1075         1109.953404  1079.361504 0.000930233 
  1123         1109.517045  1078.813852 0.000890472 
  1112         1109.044449  1078.265794 0.000899281 
  1067         1108.525187  1077.717333 0.000937207 
  1059         1107.949244  1077.168471 0.000944287 
  1083         1107.308236  1076.619211 0.000923361 
  1050         1106.59559   1076.069556 0.000952381 
  1126         1105.806708  1075.519508 0.000888099 
  1026         1104.939301  1074.969069 0.000974659 
  1101         1103.993141  1074.418244 0.000908265 
  1085         1102.969582  1073.867034 0.000921659 
  1092         1101.871965  1073.315442 0.000915751 
  1098         1100.704234  1072.763471 0.000910747 
  1076         1099.471904  1072.211125 0.000929368 
  1062         1098.180669  1071.658406 0.00094162 
  1073         1096.837645  1071.105317 0.000931966 
  1062         1095.449978  1070.551861 0.00094162 
  1083         1094.025255  1069.998041 0.000923361 
  1075         1092.572288  1069.443861 0.000930233 
  1073         1091.098947  1068.889323 0.000931966 
  1145         1089.614411  1068.334432 0.000873362 
  1072         1088.126288  1067.779189 0.000932836 
  1137         1086.643073  1067.223598 0.000879507 
  1142         1085.171674  1066.667663 0.000875657 
  1054         1083.718267  1066.111388 0.000948767 
  1128         1082.289088  1065.554774 0.000886525 
  1078         1080.888329  1064.997827 0.000927644 
  1196         1079.520465  1064.440549 0.00083612 
  1082         1078.187984  1063.882943 0.000924214 
  1134         1076.893788  1063.325015 0.000881834 
  1121         1075.63901   1062.766766 0.000892061 
  1211         1074.424819  1062.208201 0.000825764 
  1106         1073.251657  1061.649323 0.000904159 
  1120         1072.119139  1061.090136 0.000892857 
  1164         1071.027115  1060.530644 0.000859107 
  1091         1069.974289  1059.970851 0.00091659 
  1065         1068.959795  1059.410759 0.000938967 
  1132         1067.98174   1058.850375 0.000883392 
  1072         1067.038703  1058.2897   0.000932836 
  1023         1066.128475  1057.728739 0.000977517 
  1102         1065.249035  1057.167497 0.000907441 
  1088         1064.398185  1056.605976 0.000919118 
  1120         1063.573479  1056.044182 0.000892857 
  1066         1062.772749  1055.482118 0.000938086 
  1049         1061.993489  1054.919787 0.000953289 
  1123         1061.233598  1054.357196 0.000890472 
  1083         1060.490718  1053.794347 0.000923361 
  1090         1059.762951  1053.231244 0.000917431 
  1061         1059.048339  1052.667893 0.000942507 
  1102         1058.345152  1052.104297 0.000907441 
  1059         1057.651997  1051.540461 0.000944287 
  1031         1056.967496  1050.976388 0.000969932 
  1026         1056.290634  1050.412084 0.000974659 
  1072         1055.620408  1049.847553 0.000932836 
  1038         1054.956128  1049.282799 0.000963391 
  1079         1054.297127  1048.717826 0.000926784 
  1010         1053.642917  1048.15264  0.000990099 
  1025         1052.993158  1047.587245 0.00097561 
  1021         1052.347537  1047.021645 0.000979432 
  1048         1051.70596   1046.455845 0.000954198 
  1050         1051.068316  1045.889849 0.000952381 
  998          1050.434646  1045.323663 0.001002004 
  1095         1049.805024  1044.757291 0.000913242 
  1030         1049.179617  1044.190737 0.000970874 
  1089         1048.558591  1043.624007 0.000918274 
  1033         1047.942128  1043.057105 0.000968054 
  1036         1047.330498  1042.490037 0.000965251 
  1072         1046.723896  1041.922806 0.000932836 
  1077         1046.122604  1041.355418 0.000928505 
  1032         1045.526836  1040.787878 0.000968992 
  1015         1044.936897  1040.220191 0.000985222 
  1047         1044.35302   1039.652362 0.00095511 
  1080         1043.775536  1039.084395 0.000925926 
  1075         1043.204743  1038.516296 0.000930233 
  1033         1042.640987  1037.94807  0.000968054 
  1004         1042.084675  1037.379722 0.000996016 
  1031         1041.536239  1036.811257 0.000969932 
  1080         1040.996186  1036.242681 0.000925926 
  1029         1040.465061  1035.673997 0.000971817 
  990          1039.943564  1035.105213 0.001010101 
  1019         1039.432368  1034.536332 0.000981354 
  995          1038.932346  1033.967361 0.001005025 
  980          1038.444388  1033.398304 0.001020408 
  1031         1037.969569  1032.829166 0.000969932 
  991          1037.509012  1032.259954 0.001009082 
  996          1037.064043  1031.690673 0.001004016 
  1062         1036.636012  1031.121327 0.00094162 
  1103         1036.226465  1030.551922 0.000906618 
  1012         1035.837147  1029.982465 0.000988142 
  1050         1035.469725  1029.412959 0.000952381 
  1036         1035.126195  1028.843412 0.000965251 
  1028         1034.808448  1028.273828 0.000972763 
  1033         1034.51869   1027.704212 0.000968054 
  1089         1034.258938  1027.134571 0.000918274 
  1075         1034.031434  1026.56491  0.000930233 
  1027         1033.83854   1025.995235 0.00097371 
  1051         1033.682247  1025.425551 0.000951475 
  1068         1033.564918  1024.855864 0.00093633 
  1042         1033.4884    1024.28618  0.000959693 
  1046         1033.454858  1023.716504 0.000956023 
  1072         1033.465802  1023.146843 0.000932836 
  1055         1033.523024  1022.577201 0.000947867 
  1077         1033.627477  1022.007585 0.000928505 
  1084         1033.780155  1021.438001 0.000922509 
  1075         1033.981831  1020.868454 0.000930233 
  1153         1034.232136  1020.29895  0.000867303 
  1058         1034.530901  1019.729495 0.00094518 
  1163         1034.876616  1019.160096 0.000859845 
  1065         1035.267789  1018.590757 0.000938967 
  1152         1035.701369  1018.021485 0.000868056 
  1161         1036.174133  1017.452286 0.000861326 
  1123         1036.681057  1016.883166 0.000890472 
  1129         1037.216466  1016.314131 0.00088574 
  1201         1037.773684  1015.745186 0.000832639 
  1219         1038.343846  1015.176339 0.000820345 
  1174         1038.917458  1014.607594 0.000851789 
  1168         1039.482987  1014.038959 0.000856164 
  1189         1040.028146  1013.470438 0.000841043 
  1266         1040.539057  1012.902039 0.000789889 
  1209         1041.00126   1012.333767 0.00082713 
  1133         1041.40041   1011.765629 0.000882613 
  1203         1041.721966  1011.197631 0.000831255 
  1263         1041.95252   1010.629778 0.000791766 
  1225         1042.080569  1010.062078 0.000816327 
  1260         1042.096523  1009.494536 0.000793651 
  1256         1041.994012  1008.927159 0.000796178 
  1132         1041.768845  1008.359952 0.000883392 
  1189         1041.420449  1007.792923 0.000841043 
  1185         1040.950152  1007.226077 0.000843882 
  1120         1040.361445  1006.65942  0.000892857 
  1145         1039.660263  1006.09296  0.000873362 
  1186         1038.852488  1005.526702 0.00084317 
  1082         1037.946422  1004.960653 0.000924214 
  1100         1036.949643  1004.394819 0.000909091 
  1092         1035.871702  1003.829207 0.000915751 
  1107         1034.721283  1003.263822 0.000903342 
  1021         1033.508665  1002.698672 0.000979432 
  1058         1032.243631  1002.133763 0.00094518 
  1080         1030.935548  1001.5691   0.000925926 
  1078         1029.594601  1001.004692 0.000927644 
  1051         1028.229286  1000.440543 0.000951475 
  1037         1026.848171  999.876661  0.00096432 
  1111         1025.458042  999.313052  0.00090009 
  1043         1024.065265  998.749722  0.000958773 
  979          1022.674772  998.186679  0.00102145 
  991          1021.290132  997.623928  0.001009082 
  1004         1019.914811  997.061476  0.000996016 
  1031         1018.550972  996.49933   0.000969932 
  998          1017.200692  995.937497  0.001002004 
  1045         1015.865484  995.375982  0.000956938 
  991          1014.546715  994.814792  0.001009082 
  992          1013.24566   994.253934  0.001008065 
  984          1011.963407  993.693415  0.00101626 
  955          1010.701084  993.133242  0.00104712 
  991          1009.459375  992.573419  0.001009082 
  957          1008.239125  992.013956  0.001044932 
  1003         1007.041085  991.454857  0.000997009 
  1027         1005.865711  990.89613   0.00097371 
  987          1004.713678  990.337782  0.001013171 
  1014         1003.585339  989.779819  0.000986193 
  967          1002.481387  989.222247  0.001034126 
  1017         1001.40229   988.665073  0.000983284 
  962          1000.348639  988.108305  0.001039501 
  980          999.321068   987.551949  0.001020408 
  977          998.320035   986.99601   0.001023541 
  990          997.346209   986.440498  0.001010101 
  982          996.399934   985.885416  0.00101833 
  887          995.4817     985.330774  0.001127396 
  953          994.591701   984.776577  0.001049318 
  944          993.730262   984.222831  0.001059322 
  1011         992.8975     983.669545  0.00098912 
  951          992.093421   983.116724  0.001051525 
  1010         991.318321   982.564375  0.000990099 
  1011         990.57213    982.012506  0.00098912 
  973          989.855068   981.461121  0.001027749 
  957          989.167219   980.91023   0.001044932 
  983          988.508872   980.359838  0.001017294 
  1002         987.880244   979.809951  0.000998004 
  996          987.281687   979.260578  0.001004016 
  926          986.713725   978.711724  0.001079914 
  1001         986.176729   978.163396  0.000999001 
  1014         985.671482   977.615601  0.000986193 
  957          985.198499   977.068347  0.001044932 
  993          984.758664   976.521638  0.001007049 
  938          984.352673   975.975484  0.001066098 
  984          983.981525   975.429889  0.00101626 
  994          983.645971   974.884861  0.001006036 
  1032         983.346979   974.340407  0.000968992 
  960          983.085586   973.796534  0.001041667 
  1068         982.862451   973.253247  0.00093633 
  1014         982.678596   972.710555  0.000986193 
  1009         982.53454    972.168464  0.00099108 
  1069         982.431122   971.62698   0.000935454 
  1053         982.368545   971.086111  0.000949668 
  1029         982.347179   970.545862  0.000971817 
  1012         982.367168   970.006242  0.000988142 
  1008         982.427986   969.467256  0.000992063 
  1010         982.529285   968.928912  0.000990099 
  993          982.669719   968.391216  0.001007049 
  1003         982.848076   967.854175  0.000997009 
  1004         983.061961   967.317796  0.000996016 
  1042         983.309011   966.782085  0.000959693 
  967          983.585374   966.24705   0.001034126 
  988          983.887215   965.712696  0.001012146 
  989          984.209378   965.179032  0.001011122 
  989          984.545769   964.646062  0.001011122 
  992          984.889838   964.113796  0.001008065 
  994          985.233673   963.582237  0.001006036 
  1024         985.569284   963.051395  0.000976562 
  1042         985.887728   962.521275  0.000959693 
  971          986.180483   961.991884  0.001029866 
  951          986.438652   961.463229  0.001051525 
  922          986.654663   960.935317  0.001084599 
  928          986.821501   960.408154  0.001077586 
  949          986.93348    959.881747  0.001053741 
  926          986.986402   959.356102  0.001079914 
  968          986.977528   958.831227  0.001033058 
  994          986.905462   958.307127  0.001006036 
  963          986.769853   957.78381   0.001038422 
  919          986.57129    957.261283  0.001088139 
  933          986.310287   956.739551  0.001071811 
  930          985.988542   956.218622  0.001075269 
  922          985.606876   955.698503  0.001084599 
  948          985.166631   955.179199  0.001054852 
  1045         984.668571   954.660717  0.000956938 
  960          984.113746   954.143064  0.001041667 
  974          983.502971   953.626247  0.001026694 
  927          982.837166   953.110273  0.001078749 
  959          982.117428   952.595147  0.001042753 
  913          981.344635   952.080876  0.00109529 
  972          980.520896   951.567467  0.001028807 
  958          979.648021   951.054927  0.001043841 
  936          978.728943   950.543261  0.001068376 
  915          977.766762   950.032477  0.001092896 
  995          976.765649   949.522581  0.001005025 
  976          975.730064   949.01358   0.00102459 
  940          974.665158   948.505479  0.00106383 
  884          973.576083   947.998286  0.001131222 
  920          972.468148   947.492006  0.001086957 
  972          971.347208   946.986647  0.001028807 
  936          970.218495   946.482215  0.001068376 
  966          969.087672   945.978715  0.001035197 
  922          967.959976   945.476155  0.001084599 
  934          966.840944   944.974542  0.001070664 
  954          965.735832   944.47388   0.001048218 
  955          964.650007   943.974177  0.00104712 
  931          963.588669   943.475439  0.001074114 
  954          962.556706   942.977673  0.001048218 
  956          961.559078   942.480884  0.001046025 
  994          960.600136   941.985078  0.001006036 
  940          959.683789   941.490264  0.00106383 
  964          958.813297   940.996445  0.001037344 
  921          957.991646   940.503629  0.001085776 
  986          957.220683   940.011823  0.001014199 
  975          956.502132   939.521031  0.001025641 
  1013         955.83662    939.031261  0.000987167 
  952          955.224586   938.542518  0.00105042 
  955          954.665324   938.054809  0.00104712 
  910          954.158055   937.56814   0.001098901 
  941          953.700848   937.082517  0.001062699 
  946          953.291488   936.597945  0.001057082 
  988          952.927072   936.114432  0.001012146 
  897          952.603957   935.631984  0.001114827 
  934          952.317779   935.150605  0.001070664 
  963          952.063612   934.670303  0.001038422 
  923          951.836081   934.191083  0.001083424 
  908          951.628532   933.712952  0.001101322 
  927          951.4343     933.235915  0.001078749 
  935          951.245745   932.759978  0.001069519 
  905          951.055207   932.285147  0.001104972 
  926          950.854701   931.811428  0.001079914 
  907          950.636303   931.338828  0.001102536 
  1024         950.392589   930.867351  0.000976562 
  941          950.116716   930.397004  0.001062699 
  958          949.803087   929.927792  0.001043841 
  900          949.446994   929.459722  0.001111111 
  918          949.045235   928.992799  0.001089325 
  927          948.596204   928.527028  0.001078749 
  882          948.099106   928.062417  0.001133787 
  916          947.554908   927.598969  0.001091703 
  944          946.965043   927.136692  0.001059322 
  903          946.331957   926.67559   0.00110742 
  913          945.658866   926.21567   0.00109529 
  909          944.949179   925.756937  0.00110011 
  963          944.20722    925.299396  0.001038422 
  891          943.437192   924.843053  0.001122334 
  916          942.644354   924.387914  0.001091703 
  954          941.833672   923.933984  0.001048218 
  962          941.011064   923.481269  0.001039501 
  984          940.182238   923.029774  0.00101626 
  942          939.352977   922.579505  0.001061571 
  940          938.529649   922.130467  0.00106383 
  897          937.717622   921.682665  0.001114827 
  926          936.922975   921.236105  0.001079914 
  944          936.150573   920.790792  0.001059322 
  931          935.405603   920.346732  0.001074114 
  1009         934.692348   919.903929  0.00099108 
  924          934.015107   919.46239   0.001082251 
  849          933.377432   919.022118  0.001177856 
  956          932.782413   918.583121  0.001046025 
  918          932.233329   918.145401  0.001089325 
  900          931.732264   917.708966  0.001111111 
  891          931.281649   917.27382   0.001122334 
  952          930.883073   916.839968  0.00105042 
  941          930.538224   916.407415  0.001062699 
  964          930.248093   915.976166  0.001037344 
  876          930.013472   915.546226  0.001141553 
  897          929.835209   915.1176    0.001114827 
  906          929.713006   914.690294  0.001103753 
  933          929.647156   914.264312  0.001071811 
  864          929.636683   913.839658  0.001157407 
  911          929.68099    913.416339  0.001097695 
  898          929.778417   912.994358  0.001113586 
  941          929.927416   912.573721  0.001062699 
  881          930.125359   912.154432  0.001135074 
  954          930.369477   911.736495  0.001048218 
  923          930.656502   911.319917  0.001083424 
  956          930.981783   910.904701  0.001046025 
  898          931.340805   910.490852  0.001113586 
  943          931.72742    910.078375  0.001060445 
  919          932.135398   909.667274  0.001088139 
  903          932.556956   909.257555  0.00110742 
  941          932.984391   908.84922   0.001062699 
  901          933.408427   908.442275  0.001109878 
  903          933.819952   908.036725  0.00110742 
  891          934.209522   907.632573  0.001122334 
  921          934.567504   907.229825  0.001085776 
  931          934.885135   906.828484  0.001074114 
  926          935.154304   906.428555  0.001079914 
  938          935.368223   906.030042  0.001066098 
  875          935.52173    905.63295   0.001142857 
  903          935.611254   905.237283  0.00110742 
  866          935.634814   904.843044  0.001154734 
  949          935.592163   904.450238  0.001053741 
  940          935.484175   904.05887   0.00106383 
  931          935.313176   903.668943  0.001074114 
  878          935.081977   903.280461  0.001138952 
  934          934.794647   902.893429  0.001070664 
  956          934.455192   902.50785   0.001046025 
  893          934.069174   902.123728  0.001119821 
  973          933.641791   901.741068  0.001027749 
  922          933.179234   901.359872  0.001084599 
  872          932.688379   900.980146  0.001146789 
  932          932.176228   900.601893  0.001072961 
  915          931.650324   900.225116  0.001092896 
  887          931.118021   899.84982   0.001127396 
  921          930.586889   899.476008  0.001085776 
  864          930.063509   899.103683  0.001157407 
  868          929.555012   898.73285   0.001152074 
  914          929.066712   898.363512  0.001094092 
  926          928.604126   897.995673  0.001079914 
  861          928.171837   897.629335  0.00116144 
  926          927.774153   897.264504  0.001079914 
  916          927.414742   896.901181  0.001091703 
  923          927.097136   896.539371  0.001083424 
  918          926.825188   896.179076  0.001089325 
  891          926.601641   895.820301  0.001122334 
  902          926.430168   895.463048  0.001108647 
  942          926.313643   895.107321  0.001061571 
  900          926.255392   894.753123  0.001111111 
  900          926.25776    894.400457  0.001111111 
  920          926.323299   894.049327  0.001086957 
  925          926.453727   893.699735  0.001081081 
  945          926.649972   893.351685  0.001058201 
  917          926.912864   893.005179  0.001090513 
  924          927.241433   892.66022   0.001082251 
  923          927.634939   892.316813  0.001083424 
  913          928.090586   891.974958  0.00109529 
  932          928.605679   891.63466   0.001072961 
  933          929.175158   891.295921  0.001071811 
  898          929.793753   890.958744  0.001113586 
  887          930.454097   890.623132  0.001127396 
  962          931.147487   890.289087  0.001039501 
  873          931.864069   889.956613  0.001145475 
  952          932.591511   889.625711  0.00105042 
  908          933.317239   889.296385  0.001101322 
  906          934.026324   888.968636  0.001103753 
  957          934.704054   888.642468  0.001044932 
  946          935.334466   888.317883  0.001057082 
  940          935.902423   887.994883  0.00106383 
  854          936.393511   887.673471  0.00117096 
  953          936.794555   887.353649  0.001049318 
  940          937.094693   887.03542   0.00106383 
  982          937.285448   886.718785  0.00101833 
  973          937.361002   886.403748  0.001027749 
  924          937.3188     886.090309  0.001082251 
  898          937.158614   885.778472  0.001113586 
  889          936.883219   885.468238  0.001124859 
  869          936.497476   885.15961   0.001150748 
  923          936.007758   884.852589  0.001083424 
  982          935.422885   884.547178  0.00101833 
  925          934.75167    884.243378  0.001081081 
  947          934.005291   883.941192  0.001055966 
  947          933.194168   883.64062   0.001055966 
  946          932.331111   883.341666  0.001057082 
  881          931.427893   883.044331  0.001135074 
  1011         930.497985   882.748616  0.00098912 
  927          929.554305   882.454523  0.001078749 
  919          928.610097   882.162054  0.001088139 
  932          927.678597   881.871211  0.001072961 
  954          926.771952   881.581994  0.001048218 
  901          925.902559   881.294406  0.001109878 
  924          925.080772   881.008448  0.001082251 
  917          924.31711    880.724122  0.001090513 
  933          923.62026    880.441428  0.001071811 
  960          922.997857   880.160369  0.001041667 
  950          922.457278   879.880945  0.001052632 
  973          922.004933   879.603158  0.001027749 
  981          921.646827   879.327009  0.001019368 
  952          921.388607   879.052498  0.00105042 
  912          921.235804   878.779629  0.001096491 
  950          921.19415    878.5084    0.001052632 
  996          921.269052   878.238814  0.001004016 
  962          921.466358   877.970871  0.001039501 
  988          921.791754   877.704572  0.001012146 
  899          922.250461   877.439919  0.001112347 
  944          922.847812   877.176912  0.001059322 
  906          923.58797    876.915551  0.001103753 
  950          924.47547    876.655839  0.001052632 
  928          925.513138   876.397774  0.001077586 
  923          926.703823   876.141359  0.001083424 
  964          928.048599   875.886593  0.001037344 
  933          929.547878   875.633478  0.001071811 
  944          931.201497   875.382014  0.001059322 
  941          933.00657    875.132201  0.001062699 
  922          934.959601   874.88404   0.001084599 
  987          937.053934   874.637531  0.001013171 
  951          939.282127   874.392675  0.001051525 
  955          941.632829   874.149472  0.00104712 
  871          944.092621   873.907922  0.001148106 
  956          946.644104   873.668025  0.001046025 
  970          949.267021   873.429783  0.001030928 
  915          951.938206   873.193194  0.001092896 
  933          954.629517   872.958259  0.001071811 
  986          957.311721   872.724978  0.001014199 
  948          959.950794   872.49335   0.001054852 
  985          962.513132   872.263377  0.001015228 
  946          964.963372   872.035058  0.001057082 
  927          967.267415   871.808393  0.001078749 
  948          969.393658   871.583381  0.001054852 
  925          971.313894   871.360023  0.001081081 
  924          973.004894   871.138317  0.001082251 
  954          974.449288   870.918265  0.001048218 
  915          975.636267   870.699865  0.001092896 
  954          976.560437   870.483117  0.001048218 
  937          977.221489   870.268021  0.001067236 
  979          977.623948   870.054576  0.00102145 
  937          977.775365   869.842782  0.001067236 
  938          977.684115   869.632637  0.001066098 
  993          977.361941   869.424142  0.001007049 
  937          976.819088   869.217296  0.001067236 
  910          976.067718   869.012098  0.001098901 
  981          975.119378   868.808547  0.001019368 
  929          973.985704   868.606643  0.001076426 
  935          972.678194   868.406384  0.001069519 
  927          971.208449   868.207771  0.001078749 
  901          969.588073   868.0108    0.001109878 
  958          967.826806   867.815473  0.001043841 
  914          965.936127   867.621788  0.001094092 
  944          963.926034   867.429743  0.001059322 
  942          961.806645   867.239338  0.001061571 
  875          959.588068   867.050571  0.001142857 
  895          957.280938   866.863442  0.001117318 
  921          954.896371   866.677948  0.001085776 
  981          952.445603   866.49409   0.001019368 
  930          949.941172   866.311864  0.001075269 
  906          947.395583   866.13127   0.001103753 
  924          944.821592   865.952307  0.001082251 
  950          942.231217   865.774973  0.001052632 
  880          939.636286   865.599266  0.001136364 
  915          937.048157   865.425186  0.001092896 
  944          934.477568   865.252729  0.001059322 
  921          931.934143   865.081895  0.001085776 
  906          929.427637   864.912682  0.001103753 
  911          926.966888   864.745088  0.001097695 
  898          924.561142   864.579111  0.001113586 
  977          922.218843   864.41475   0.001023541 
  941          919.947565   864.252002  0.001062699 
  961          917.75496    864.090866  0.001040583 
  956          915.647542   863.93134   0.001046025 
  927          913.631033   863.773421  0.001078749 
  950          911.709297   863.617108  0.001052632 
  914          909.885336   863.462398  0.001094092 
  950          908.160565   863.30929   0.001052632 
  909          906.534043   863.15778   0.00110011 
  924          905.004969   863.007867  0.001082251 
  944          903.569427   862.859549  0.001059322 
  869          902.22294    862.712823  0.001150748 
  911          900.959907   862.567687  0.001097695 
  888          899.773518   862.424137  0.001126126 
  918          898.656292   862.282173  0.001089325 
  922          897.600108   862.141791  0.001084599 
  919          896.597389   862.002989  0.001088139 
  926          895.639471   861.865764  0.001079914 
  919          894.719383   861.730113  0.001088139 
  886          893.829918   861.596035  0.001128668 
  915          892.965188   861.463525  0.001092896 
  954          892.120276   861.332581  0.001048218 
  893          891.290835   861.203201  0.001119821 
  935          890.474026   861.075381  0.001069519 
  947          889.667203   860.949119  0.001055966 
  866          888.869123   860.824412  0.001154734 
  922          888.078269   860.701256  0.001084599 
  910          887.294339   860.579649  0.001098901 
  925          886.517147   860.459587  0.001081081 
  896          885.746729   860.341067  0.001116071 
  932          884.984022   860.224087  0.001072961 
  905          884.229716   860.108642  0.001104972 
  899          883.485573   859.99473   0.001112347 
  892          882.752944   859.882347  0.001121076 
  948          882.034298   859.771491  0.001054852 
  930          881.331564   859.662156  0.001075269 
  920          880.647425   859.554341  0.001086957 
  882          879.984131   859.448042  0.001133787 
  922          879.344086   859.343254  0.001084599 
  918          878.72971    859.239975  0.001089325 
  940          878.143013   859.138201  0.00106383 
  873          877.586103   859.037928  0.001145475 
  907          877.060597   858.939152  0.001102536 
  934          876.568296   858.84187   0.001070664 
  925          876.110336   858.746078  0.001081081 
  900          875.688351   858.651773  0.001111111 
  937          875.30337    858.558949  0.001067236 
  959          874.956537   858.467604  0.001042753 
  824          874.649047   858.377733  0.001213592 
  954          874.382009   858.289332  0.001048218 
  886          874.156657   858.202398  0.001128668 
  924          873.974251   858.116926  0.001082251 
  905          873.836266   858.032912  0.001104972 
  896          873.74416    857.950352  0.001116071 
  939          873.699848   857.869241  0.001064963 
  921          873.705335   857.789576  0.001085776 
  882          873.762847   857.711353  0.001133787 
  916          873.874989   857.634566  0.001091703 
  911          874.044612   857.559211  0.001097695 
  901          874.27492    857.485285  0.001109878 
  922          874.569372   857.412782  0.001084599 
  978          874.93205    857.341698  0.001022495 
  893          875.366907   857.272028  0.001119821 
  874          875.878686   857.203769  0.001144165 
  927          876.472225   857.136915  0.001078749 
  915          877.152738   857.071462  0.001092896 
  904          877.925606   857.007404  0.001106195 
  979          878.796542   856.944738  0.00102145 
  917          879.771347   856.883458  0.001090513 
  851          880.855765   856.82356   0.001175088 
  892          882.056067   856.765039  0.001121076 
  966          883.378113   856.707889  0.001035197 
  898          884.827447   856.652106  0.001113586 
  936          886.40967    856.597686  0.001068376 
  879          888.129876   856.544622  0.001137656 
  914          889.992587   856.49291   0.001094092 
  922          892.001771   856.442545  0.001084599 
  912          894.160543   856.393522  0.001096491 
  957          896.470702   856.345835  0.001044932 
  847          898.93396    856.299479  0.001180638 
  909          901.549957   856.25445   0.00110011 
  975          904.316574   856.210741  0.001025641 
  936          907.230633   856.168348  0.001068376 
  926          910.286581   856.127264  0.001079914 
  917          913.476961   856.087486  0.001090513 
  902          916.791237   856.049006  0.001108647 
  912          920.21801    856.01182   0.001096491 
  911          923.740563   855.975923  0.001097695 
  883          927.341137   855.941308  0.001132503 
  935          930.997959   855.907971  0.001069519 
  952          934.68557    855.875905  0.00105042 
  891          938.375821   855.845104  0.001122334 
  881          942.036548   855.815564  0.001135074 
  906          945.633523   855.787279  0.001103753 
  883          949.128366   855.760242  0.001132503 
  879          952.482978   855.734448  0.001137656 
  895          955.657037   855.709891  0.001117318 
  930          958.6097     855.686565  0.001075269 
  942          961.302834   855.664464  0.001061571 
  906          963.699684   855.643583  0.001103753 
  936          965.769439   855.623915  0.001068376 
  906          967.484725   855.605454  0.001103753 
  885          968.826688   855.588195  0.001129944 
  939          969.781077   855.572131  0.001064963 
  919          970.342323   855.557256  0.001088139 
  924          970.510557   855.543564  0.001082251 
  886          970.291178   855.531049  0.001128668 
  905          969.695227   855.519704  0.001104972 
  873          968.736399   855.509524  0.001145475 
  924          967.432937   855.500502  0.001082251 
  889          965.804351   855.492631  0.001124859 
  901          963.872084   855.485906  0.001109878 
  934          961.661258   855.48032   0.001070664 
  898          959.196507   855.475866  0.001113586 
  910          956.505361   855.472539  0.001098901 
  961          953.616528   855.470331  0.001040583 
  959          950.559581   855.469237  0.001042753 
  939          947.364863   855.469249  0.001064963 
  953          944.062398   855.470362  0.001049318 
  880          940.682381   855.472567  0.001136364 
  898          937.252506   855.47586   0.001113586 
  912          933.799381   855.480233  0.001096491 
  877          930.348833   855.485679  0.001140251 
  932          926.922916   855.492192  0.001072961 
  904          923.54273    855.499765  0.001106195 
  881          920.225743   855.508392  0.001135074 
  943          916.988268   855.518065  0.001060445 
  945          913.842994   855.528777  0.001058201 
  909          910.802013   855.540522  0.00110011 
  939          907.873175   855.553293  0.001064963 
  904          905.063436   855.567083  0.001106195 
  923          902.378547   855.581885  0.001083424 
  913          899.821349   855.597692  0.00109529 
  925          897.394305   855.614496  0.001081081 
  924          895.09747    855.632292  0.001082251 
  906          892.931012   855.651071  0.001103753 
  905          890.892638   855.670828  0.001104972 
  870          888.980139   855.691554  0.001149425 
  882          887.190296   855.713242  0.001133787 
  830          885.51895    855.735885  0.001204819 
  874          883.961858   855.759477  0.001144165 
  899          882.513756   855.78401   0.001112347 
  862          881.169456   855.809476  0.001160093 
  895          879.922902   855.835868  0.001117318 
  965          878.768588   855.86318   0.001036269 
  924          877.700052   855.891403  0.001082251 
  883          876.711255   855.92053   0.001132503 
  875          875.796404   855.950555  0.001142857 
  905          874.949548   855.981468  0.001104972 
  906          874.165287   856.013264  0.001103753 
  882          873.43821    856.045935  0.001133787 
  848          872.76362    856.079473  0.001179245 
  899          872.13675    856.11387   0.001112347 
  919          871.553726   856.14912   0.001088139 
  910          871.010451   856.185214  0.001098901 
  951          870.503544   856.222145  0.001051525 
  875          870.029871   856.259905  0.001142857 
  913          869.586486   856.298488  0.00109529 
  905          869.170899   856.337884  0.001104972 
  916          868.780653   856.378087  0.001091703 
  904          868.413856   856.419089  0.001106195 
  930          868.068513   856.460881  0.001075269 
  869          867.743178   856.503458  0.001150748 
  906          867.436437   856.546809  0.001103753 
  864          867.147119   856.590929  0.001157407 
  866          866.874308   856.635808  0.001154734 
  925          866.617107   856.68144   0.001081081 
  899          866.374891   856.727816  0.001112347 
  914          866.146958   856.774929  0.001094092 
  863          865.932889   856.82277   0.001158749 
  891          865.732086   856.871332  0.001122334 
  905          865.544178   856.920607  0.001104972 
  945          865.36873    856.970587  0.001058201 
  864          865.205339   857.021264  0.001157407 
  905          865.053668   857.07263   0.001104972 
  878          864.91328    857.124677  0.001138952 
  876          864.783895   857.177397  0.001141553 
  936          864.66509    857.230782  0.001068376 
  858          864.556599   857.284824  0.001165501 
  863          864.458005   857.339515  0.001158749 
  901          864.369025   857.394847  0.001109878 
  891          864.289325   857.450812  0.001122334 
  903          864.218583   857.507401  0.00110742 
  906          864.156524   857.564607  0.001103753 
  933          864.102809   857.622421  0.001071811 
  870          864.057214   857.680836  0.001149425 
  887          864.019418   857.739843  0.001127396 
  895          863.989205   857.799433  0.001117318 
  958          863.966318   857.8596    0.001043841 
  879          863.950528   857.920334  0.001137656 
  883          863.941653   857.981627  0.001132503 
  970          863.93948    858.043472  0.001030928 
  947          863.943871   858.105859  0.001055966 
  898          863.954681   858.16878   0.001113586 
  868          863.971803   858.232229  0.001152074 
  895          863.995146   858.296195  0.001117318 
  971          864.024652   858.360671  0.001029866 
  893          864.060316   858.425648  0.001119821 
  912          864.102136   858.491118  0.001096491 
  894          864.150195   858.557073  0.001118568 
  891          864.204557   858.623505  0.001122334 
  849          864.265389   858.690404  0.001177856 
  946          864.332899   858.757763  0.001057082 
  864          864.407311   858.825574  0.001157407 
  890          864.488954   858.893827  0.001123596 
  891          864.578172   858.962515  0.001122334 
  905          864.675438   859.03163   0.001104972 
  860          864.781218   859.101161  0.001162791 
  832          864.896146   859.171102  0.001201923 
  873          865.020832   859.241444  0.001145475 
  938          865.156054   859.312179  0.001066098 
  842          865.302674   859.383297  0.001187648 
  840          865.461557   859.454791  0.001190476 
  924          865.633785   859.526652  0.001082251 
  872          865.820394   859.598871  0.001146789 
  872          866.022663   859.671441  0.001146789 
  886          866.241793   859.744352  0.001128668 
  904          866.47919    859.817596  0.001106195 
  838          866.736399   859.891165  0.001193317 
  884          867.014795   859.96505   0.001131222 
  960          867.316122   860.039243  0.001041667 
  835          867.641877   860.113734  0.001197605 
  856          867.993888   860.188516  0.001168224 
  875          868.373693   860.263581  0.001142857 
  872          868.783169   860.338919  0.001146789 
  865          869.2238     860.414521  0.001156069 
  924          869.697287   860.490381  0.001082251 
  879          870.205385   860.566488  0.001137656 
  870          870.749214   860.642834  0.001149425 
  898          871.330425   860.719412  0.001113586 
  885          871.949887   860.796212  0.001129944 
  930          872.608839   860.873225  0.001075269 
  869          873.307703   860.950444  0.001150748 
  923          874.047232   861.027859  0.001083424 
  899          874.82722    861.105462  0.001112347 
  912          875.647535   861.183245  0.001096491 
  900          876.507814   861.261199  0.001111111 
  882          877.406523   861.339315  0.001133787 
  930          878.342409   861.417585  0.001075269 
  877          879.312862   861.496001  0.001140251 
  896          880.315412   861.574553  0.001116071 
  886          881.346074   861.653234  0.001128668 
  833          882.400856   861.732034  0.00120048 
  890          883.474109   861.810945  0.001123596 
  866          884.559741   861.889958  0.001154734 
  875          885.650927   861.969066  0.001142857 
  913          886.739019   862.048259  0.00109529 
  921          887.815129   862.127529  0.001085776 
  887          888.868838   862.206868  0.001127396 
  897          889.889479   862.286266  0.001114827 
  925          890.86538    862.365716  0.001081081 
  888          891.78482    862.445208  0.001126126 
  843          892.636657   862.524735  0.00118624 
  896          893.409345   862.604287  0.001116071 
  918          894.093355   862.683857  0.001089325 
  900          894.680222   862.763435  0.001111111 
  836          895.163156   862.843013  0.001196172 
  847          895.537833   862.922584  0.001180638 
  862          895.801451   863.002137  0.001160093 
  894          895.953954   863.081665  0.001118568 
  878          895.996375   863.161159  0.001138952 
  982          895.931504   863.240611  0.00101833 
  904          895.763802   863.320013  0.001106195 
  890          895.497589   863.399355  0.001123596 
  917          895.139033   863.478629  0.001090513 
  887          894.69358    863.557828  0.001127396 
  860          894.168319   863.636942  0.001162791 
  912          893.569547   863.715963  0.001096491 
  850          892.905146   863.794882  0.001176471 
  907          892.182588   863.873692  0.001102536 
  864          891.409694   863.952384  0.001157407 
  894          890.595383   864.030949  0.001118568 
  895          889.747799   864.109379  0.001117318 
  951          888.875952   864.187666  0.001051525 
  871          887.987912   864.265801  0.001148106 
  899          887.092088   864.343777  0.001112347 
  912          886.196029   864.421584  0.001096491 
  909          885.306229   864.499214  0.00110011 
  907          884.42969    864.576659  0.001102536 
  870          883.571345   864.653911  0.001149425 
  903          882.736234   864.730961  0.00110742 
  885          881.928222   864.807802  0.001129944 
  864          881.150708   864.884424  0.001157407 
  945          880.406207   864.96082   0.001058201 
  878          879.696775   865.036982  0.001138952 
  899          879.023957   865.112901  0.001112347 
  920          878.38841    865.188568  0.001086957 
  863          877.790781   865.263977  0.001158749 
  897          877.231179   865.339118  0.001114827 
  874          876.709384   865.413983  0.001144165 
  867          876.224894   865.488565  0.001153403 
  899          875.776959   865.562855  0.001112347 
  829          875.364725   865.636845  0.001206273 
  910          874.986815   865.710527  0.001098901 
  875          874.642323   865.783893  0.001142857 
  896          874.329668   865.856935  0.001116071 
  868          874.047476   865.929645  0.001152074 
  886          873.794319   866.002014  0.001128668 
  881          873.568673   866.074035  0.001135074 
  889          873.369051   866.1457    0.001124859 
  939          873.193955   866.217     0.001064963 
  882          873.04198    866.287928  0.001133787 
  852          872.911589   866.358477  0.001173709 
  862          872.801588   866.428637  0.001160093 
  869          872.710585   866.498401  0.001150748 
  892          872.637404   866.567761  0.001121076 
  836          872.580931   866.63671   0.001196172 
  887          872.540142   866.705239  0.001127396 
  867          872.514096   866.773341  0.001153403 
  870          872.501961   866.841008  0.001149425 
  883          872.50301    866.908232  0.001132503 
  852          872.516572   866.975005  0.001173709 
  887          872.542096   867.04132   0.001127396 
  875          872.579142   867.107169  0.001142857 
  851          872.627367   867.172544  0.001175088 
  923          872.686457   867.237438  0.001083424 
  892          872.756254   867.301842  0.001121076 
  861          872.836623   867.36575   0.00116144 
  868          872.927516   867.429154  0.001152074 
  885          873.028965   867.492046  0.001129944 
  905          873.141058   867.554418  0.001104972 
  840          873.263884   867.616264  0.001190476 
  896          873.397673   867.677575  0.001116071 
  872          873.542684   867.738344  0.001146789 
  858          873.699095   867.798564  0.001165501 
  898          873.867268   867.858228  0.001113586 
  822          874.047441   867.917327  0.001216545 
  880          874.239993   867.975855  0.001136364 
  893          874.445202   868.033804  0.001119821 
  882          874.663396   868.091167  0.001133787 
  838          874.894951   868.147936  0.001193317 
  903          875.140077   868.204105  0.00110742 
  850          875.399154   868.259666  0.001176471 
  853          875.672312   868.314612  0.001172333 
  844          875.959866   868.368935  0.001184834 
  868          876.261877   868.42263   0.001152074 
  863          876.578514   868.475687  0.001158749 
  831          876.909717   868.528102  0.001203369 
  889          877.255422   868.579865  0.001124859 
  820          877.615592   868.630971  0.001219512 
  902          877.989767   868.681412  0.001108647 
  855          878.377669   868.731182  0.001169591 
  943          878.778643   868.780273  0.001060445 
  846          879.192053   868.828678  0.001182033 
  923          879.616955   868.876391  0.001083424 
  861          880.052398   868.923405  0.00116144 
  882          880.497161   868.969713  0.001133787 
  857          880.949956   869.015308  0.001166861 
  895          881.409635   869.060184  0.001117318 
  872          881.874671   869.104333  0.001146789 
  913          882.343979   869.14775   0.00109529 
  897          882.816406   869.190426  0.001114827 
  902          883.29115    869.232357  0.001108647 
  935          883.767661   869.273535  0.001069519 
  882          884.245795   869.313953  0.001133787 
  905          884.725744   869.353606  0.001104972 
  895          885.208106   869.392486  0.001117318 
  935          885.693885   869.430588  0.001069519 
  934          886.184046   869.467904  0.001070664 
  834          886.680063   869.504429  0.001199041 
  973          887.183233   869.540156  0.001027749 
  950          887.694897   869.575079  0.001052632 
  856          888.216305   869.609191  0.001168224 
  907          888.748408   869.642486  0.001102536 
  901          889.292266   869.674959  0.001109878 
  870          889.848176   869.706602  0.001149425 
  967          890.416669   869.737411  0.001034126 
  895          890.997597   869.767378  0.001117318 
  831          891.590809   869.796497  0.001203369 
  920          892.195426   869.824763  0.001086957 
  869          892.810629   869.85217   0.001150748 
  945          893.434864   869.878712  0.001058201 
  867          894.066349   869.904382  0.001153403 
  897          894.703141   869.929175  0.001114827 
  904          895.342234   869.953086  0.001106195 
  864          895.981158   869.976107  0.001157407 
  884          896.616109   869.998235  0.001131222 
  885          897.243851   870.019462  0.001129944 
  883          897.859823   870.039783  0.001132503 
  856          898.460069   870.059193  0.001168224 
  821          899.03942    870.077686  0.001218027 
  920          899.592943   870.095257  0.001086957 
  886          900.115581   870.111899  0.001128668 
  934          900.601611   870.127608  0.001070664 
  904          901.046248   870.142378  0.001106195 
  915          901.444288   870.156203  0.001092896 
  895          901.791893   870.169079  0.001117318 
  928          902.085818   870.181     0.001077586 
  896          902.324059   870.19196   0.001116071 
  955          902.506071   870.201955  0.00104712 
  908          902.632601   870.21098   0.001101322 
  892          902.705995   870.219029  0.001121076 
  897          902.729835   870.226096  0.001114827 
  927          902.708771   870.232178  0.001078749 
  925          902.648541   870.237269  0.001081081 
  946          902.555153   870.241364  0.001057082 
  902          902.435757   870.244459  0.001108647 
  912          902.297099   870.246547  0.001096491 
  848          902.146371   870.247625  0.001179245 
  883          901.991189   870.247688  0.001132503 
  858          901.838713   870.246731  0.001165501 
  916          901.697175   870.244749  0.001091703 
  905          901.573071   870.241737  0.001104972 
  917          901.475939   870.237692  0.001090513 
  892          901.412361   870.232608  0.001121076 
  856          901.390386   870.22648   0.001168224 
  850          901.416981   870.219306  0.001176471 
  897          901.498892   870.211079  0.001114827 
  860          901.642313   870.201796  0.001162791 
  852          901.852769   870.191452  0.001173709 
  925          902.135541   870.180044  0.001081081 
  880          902.493333   870.167566  0.001136364 
  896          902.929281   870.154014  0.001116071 
  880          903.44492    870.139385  0.001136364 
  913          904.040439   870.123674  0.00109529 
  889          904.71506    870.106878  0.001124859 
  855          905.466225   870.088992  0.001169591 
  859          906.291359   870.070012  0.001164144 
  929          907.184707   870.049934  0.001076426 
  925          908.140928   870.028755  0.001081081 
  875          909.151457   870.006471  0.001142857 
  908          910.207736   869.983078  0.001101322 
  874          911.298786   869.958572  0.001144165 
  956          912.412618   869.932949  0.001046025 
  918          913.535706   869.906206  0.001089325 
  872          914.653096   869.87834   0.001146789 
  886          915.749797   869.849346  0.001128668 
  890          916.808607   869.819222  0.001123596 
  878          917.813166   869.787964  0.001138952 
  851          918.746397   869.755568  0.001175088 
  835          919.592215   869.722031  0.001197605 
  886          920.335647   869.687351  0.001128668 
  915          920.963099   869.651523  0.001092896 
  896          921.463612   869.614544  0.001116071 
  865          921.828128   869.576412  0.001156069 
  835          922.050861   869.537124  0.001197605 
  830          922.128821   869.496675  0.001204819 
  886          922.060962   869.455064  0.001128668 
  869          921.849823   869.412287  0.001150748 
  864          921.498689   869.368342  0.001157407 
  859          921.013977   869.323226  0.001164144 
  836          920.402128   869.276935  0.001196172 
  856          919.670881   869.229468  0.001168224 
  884          918.829539   869.180821  0.001131222 
  839          917.886504   869.130992  0.001191895 
  828          916.852427   869.079979  0.001207729 
  857          915.736657   869.027778  0.001166861 
  913          914.550695   868.974388  0.00109529 
  900          913.305014   868.919806  0.001111111 
  896          912.011804   868.864029  0.001116071 
  881          910.682453   868.807056  0.001135074 
  822          909.328319   868.748883  0.001216545 
  866          907.961367   868.68951   0.001154734 
  840          906.592232   868.628933  0.001190476 
  873          905.23154    868.567151  0.001145475 
  841          903.88835    868.504162  0.001189061 
  888          902.571294   868.439963  0.001126126 
  883          901.287293   868.374553  0.001132503 
  899          900.042561   868.30793   0.001112347 
  869          898.841783   868.240091  0.001150748 
  874          897.688184   868.171036  0.001144165 
  864          896.584208   868.100762  0.001157407 
  854          895.531096   868.029269  0.00117096 
  868          894.529031   867.956553  0.001152074 
  895          893.577202   867.882614  0.001117318 
  859          892.674041   867.80745   0.001164144 
  871          891.81746    867.73106   0.001148106 
  910          891.004291   867.653442  0.001098901 
  829          890.231479   867.574595  0.001206273 
  836          889.495749   867.494517  0.001196172 
  891          888.793542   867.413209  0.001122334 
  867          888.12158    867.330667  0.001153403 
  877          887.476571   867.246891  0.001140251 
  928          886.855836   867.161881  0.001077586 
  892          886.256689   867.075635  0.001121076 
  881          885.677261   866.988151  0.001135074 
  838          885.115443   866.89943   0.001193317 
  841          884.569954   866.80947   0.001189061 
  862          884.039652   866.718271  0.001160093 
  884          883.52337    866.625832  0.001131222 
  899          883.020526   866.532151  0.001112347 
  871          882.530233   866.43723   0.001148106 
  834          882.05224    866.341066  0.001199041 
  834          881.585915   866.243659  0.001199041 
  853          881.131336   866.145009  0.001172333 
  875          880.688138   866.045116  0.001142857 
  818          880.256664   865.94398   0.001222494 
  882          879.837073   865.841599  0.001133787 
  805          879.429642   865.737973  0.001242236 
  878          879.035022   865.633103  0.001138952 
  913          878.653462   865.526989  0.00109529 
  835          878.285658   865.419629  0.001197605 
  830          877.931747   865.311025  0.001204819 
  897          877.592225   865.201176  0.001114827 
  900          877.267077   865.090083  0.001111111 
  820          876.956333   864.977745  0.001219512 
  870          876.659797   864.864163  0.001149425 
  850          876.37709    864.749336  0.001176471 
  811          876.107831   864.633266  0.001233046 
  862          875.85124    864.515953  0.001160093 
  880          875.606752   864.397397  0.001136364 
  817          875.373396   864.277598  0.00122399 
  876          875.150494   864.156557  0.001141553 
  832          874.936948   864.034276  0.001201923 
  784          874.731973   863.910753  0.00127551 
  865          874.534447   863.785991  0.001156069 
  806          874.343405   863.659989  0.001240695 
  875          874.157772   863.532749  0.001142857 
  863          873.976238   863.404272  0.001158749 
  825          873.797618   863.274558  0.001212121 
  837          873.620311   863.143609  0.001194743 
  799          873.443005   863.011425  0.001251564 
  904          873.263898   862.878007  0.001106195 
  856          873.081409   862.743358  0.001168224 
  846          872.89405    862.607477  0.001182033 
  853          872.700145   862.470367  0.001172333 
  869          872.498299   862.332028  0.001150748 
  831          872.287231   862.192462  0.001203369 
  855          872.065991   862.051671  0.001169591 
  834          871.833732   861.909655  0.001199041 
  877          871.590189   861.766417  0.001140251 
  864          871.33513    861.621958  0.001157407 
  852          871.068764   861.47628   0.001173709 
  845          870.791407   861.329383  0.001183432 
  811          870.503705   861.181272  0.001233046 
  822          870.206298   861.031946  0.001216545 
  833          869.900084   860.881408  0.00120048 
  823          869.58587    860.72966   0.001215067 
  844          869.264625   860.576703  0.001184834 
  896          868.937272   860.422541  0.001116071 
  889          868.604834   860.267174  0.001124859 
  808          868.268337   860.110606  0.001237624 
  850          867.928733   859.952838  0.001176471 
  850          867.587277   859.793872  0.001176471 
  859          867.244959   859.633712  0.001164144 
  815          866.903084   859.472359  0.001226994 
  850          866.562695   859.309815  0.001176471 
  835          866.225075   859.146084  0.001197605 
  863          865.891333   858.981168  0.001158749 
  826          865.56243    858.815069  0.001210654 
  778          865.239536   858.64779   0.001285347 
  860          864.923384   858.479334  0.001162791 
  848          864.614919   858.309703  0.001179245 
  842          864.314659   858.138901  0.001187648 
  795          864.023289   857.96693   0.001257862 
  827          863.741088   857.793793  0.00120919 
  836          863.468462   857.619494  0.001196172 
  812          863.205564   857.444034  0.001231527 
  805          862.952328   857.267418  0.001242236 
  816          862.70884    857.089648  0.00122549 
  778          862.474773   856.910728  0.001285347 
  798          862.249964   856.730661  0.001253133 
  829          862.033897   856.549449  0.001206273 
  799          861.826193   856.367098  0.001251564 
  827          861.626198   856.183609  0.00120919 
  828          861.433321   855.998987  0.001207729 
  861          861.246883   855.813235  0.00116144 
  812          861.066052   855.626357  0.001231527 
  779          860.890171   855.438355  0.001283697 
  825          860.718381   855.249235  0.001212121 
  847          860.549987   855.058999  0.001180638 
  847          860.384169   854.867651  0.001180638 
  840          860.220231   854.675196  0.001190476 
  864          860.05748    854.481637  0.001157407 
  870          859.895145   854.286977  0.001149425 
  802          859.73259    854.091222  0.001246883 
  865          859.56905    853.894375  0.001156069 
  826          859.403818   853.696441  0.001210654 
  783          859.236083   853.497422  0.001277139 
  827          859.065054   853.297325  0.00120919 
  769          858.889853   853.096152  0.00130039 
  887          858.709604   852.893908  0.001127396 
  839          858.523428   852.690598  0.001191895 
  860          858.330442   852.486226  0.001162791 
  803          858.129835   852.280796  0.00124533 
  836          857.920881   852.074313  0.001196172 
  797          857.702955   851.866782  0.001254705 
  875          857.475614   851.658206  0.001142857 
  840          857.238547   851.448592  0.001190476 
  847          856.991625   851.237943  0.001180638 
  806          856.734914   851.026264  0.001240695 
  857          856.468578   850.813561  0.001166861 
  886          856.19301    850.599837  0.001128668 
  828          855.908578   850.385098  0.001207729 
  848          855.615855   850.169349  0.001179245 
  839          855.31534    849.952595  0.001191895 
  814          855.007677   849.734841  0.001228501 
  847          854.693442   849.516092  0.001180638 
  861          854.373199   849.296354  0.00116144 
  850          854.047637   849.07563   0.001176471 
  844          853.71731    848.853928  0.001184834 
  852          853.382915   848.631251  0.001173709 
  838          853.045056   848.407606  0.001193317 
  782          852.704453   848.182997  0.001278772 
  821          852.361755   847.957431  0.001218027 
  854          852.017687   847.730913  0.00117096 
  826          851.672934   847.503448  0.001210654 
  846          851.328118   847.275041  0.001182033 
  833          850.983934   847.0457    0.00120048 
  778          850.640945   846.815428  0.001285347 
  796          850.299728   846.584233  0.001256281 
  842          849.960761   846.352119  0.001187648 
  820          849.624499   846.119093  0.001219512 
  789          849.291337   845.88516   0.001267427 
  767          848.961543   845.650326  0.001303781 
  836          848.63547    845.414599  0.001196172 
  849          848.313279   845.177982  0.001177856 
  854          847.995183   844.940483  0.00117096 
  770          847.68131    844.702107  0.001298701 
  832          847.371776   844.462861  0.001201923 
  859          847.066661   844.222751  0.001164144 
  805          846.766021   843.981783  0.001242236 
  852          846.469914   843.739963  0.001173709 
  849          846.178332   843.497298  0.001177856 
  843          845.891312   843.253795  0.00118624 
  830          845.608851   843.009458  0.001204819 
  812          845.330961   842.764296  0.001231527 
  873          845.057636   842.518314  0.001145475 
  853          844.788875   842.271519  0.001172333 
  816          844.5247     842.023918  0.00122549 
  797          844.265096   841.775516  0.001254705 
  834          844.010102   841.526322  0.001199041 
  857          843.759702   841.276341  0.001166861 
  868          843.513943   841.025581  0.001152074 
  872          843.272835   840.774047  0.001146789 
  851          843.036427   840.521748  0.001175088 
  850          842.804736   840.268689  0.001176471 
  831          842.577803   840.014878  0.001203369 
  854          842.355696   839.760322  0.00117096 
  844          842.13841    839.505028  0.001184834 
  848          841.926024   839.249002  0.001179245 
  838          841.718527   838.992252  0.001193317 
  874          841.515978   838.734784  0.001144165 
  847          841.318354   838.476607  0.001180638 
  856          841.125688   838.217727  0.001168224 
  930          840.93793    837.958151  0.001075269 
  849          840.75505    837.697887  0.001177856 
  937          840.577021   837.436942  0.001067236 
  833          840.4037     837.175324  0.00120048 
  817          840.235011   836.913039  0.00122399 
  871          840.070749   836.650095  0.001148106 
  865          839.910756   836.3865    0.001156069 
  886          839.754712   836.12226   0.001128668 
  832          839.602376   835.857385  0.001201923 
  896          839.453405   835.59188   0.001116071 
  882          839.307316   835.325754  0.001133787 
  896          839.163661   835.059015  0.001116071 
  919          839.02181    834.791669  0.001088139 
  916          838.881191   834.523725  0.001091703 
  910          838.741038   834.255191  0.001098901 
  953          838.600612   833.986073  0.001049318 
  991          838.459047   833.716381  0.001009082 
  1063         838.315482   833.446121  0.000940734 
  986          838.169086   833.175302  0.001014199 
  1016         838.018976   832.903932  0.000984252 
  1035         837.864382   832.632018  0.000966184 
  1054         837.704603   832.359569  0.000948767 
  977          837.539095   832.086591  0.001023541 
  1012         837.367486   831.813095  0.000988142 
  1075         837.189578   831.539086  0.000930233 
  1163         837.005449   831.264575  0.000859845 
  1106         836.815317   830.989568  0.000904159 
  1141         836.619643   830.714074  0.000876424 
  1112         836.419095   830.4381    0.000899281 
  1124         836.214432   830.161656  0.00088968 
  1118         836.006617   829.88475   0.000894454 
  1133         835.79663    829.607389  0.000882613 
  1103         835.58561    829.329582  0.000906618 
  1113         835.374667   829.051337  0.000898473 
  1104         835.165006   828.772663  0.000905797 
  1145         834.957891   828.493568  0.000873362 
  1133         834.754505   828.21406   0.000882613 
  1084         834.556261   827.934148  0.000922509 
  1040         834.364412   827.65384   0.000961538 
  1116         834.180316   827.373145  0.000896057 
  997          834.005303   827.092071  0.001003009 
  1018         833.840691   826.810627  0.000982318 
  969          833.68773    826.528821  0.001031992 
  1003         833.547699   826.246662  0.000997009 
  998          833.421689   825.964159  0.001002004 
  938          833.310723   825.681319  0.001066098 
  940          833.215653   825.398152  0.00106383 
  920          833.137234   825.114667  0.001086957 
  890          833.075982   824.830872  0.001123596 
  934          833.032253   824.546775  0.001070664 
  878          833.006354   824.262386  0.001138952 
  891          832.998167   823.977713  0.001122334 
  841          833.007486   823.692766  0.001189061 
  870          833.033787   823.407552  0.001149425 
  859          833.076411   823.122081  0.001164144 
  832          833.134293   822.836361  0.001201923 
  833          833.206233   822.550402  0.00120048 
  821          833.290551   822.264212  0.001218027 
  861          833.385365   821.9778    0.00116144 
  852          833.48856    821.691175  0.001173709 
  824          833.59741    821.404346  0.001213592 
  887          833.709094   821.117322  0.001127396 
  861          833.820241   820.830112  0.00116144 
  826          833.927368   820.542724  0.001210654 
  840          834.02647    820.255169  0.001190476 
  834          834.113579   819.967455  0.001199041 
  833          834.184181   819.67959   0.00120048 
  824          834.234053   819.391585  0.001213592 
  834          834.258802   819.103447  0.001199041 
  790          834.254066   818.815187  0.001265823 
  798          834.215973   818.526813  0.001253133 
  810          834.140861   818.238334  0.001234568 
  797          834.025795   817.949759  0.001254705 
  807          833.868299   817.661099  0.001239157 
  826          833.666803   817.372361  0.001210654 
  851          833.420383   817.083554  0.001175088 
  808          833.128792   816.794689  0.001237624 
  782          832.792548   816.505774  0.001278772 
  852          832.412663   816.216819  0.001173709 
  816          831.990661   815.927832  0.00122549 
  779          831.528395   815.638823  0.001283697 
  813          831.027981   815.349801  0.001230012 
  813          830.491723   815.060775  0.001230012 
  753          829.922111   814.771755  0.001328021 
  814          829.32157    814.482749  0.001228501 
  811          828.692837   814.193768  0.001233046 
  816          828.038637   813.90482   0.00122549 
  815          827.361933   813.615915  0.001226994 
  785          826.665682   813.327061  0.001273885 
  819          825.953099   813.038269  0.001221001 
  798          825.227315   812.749547  0.001253133 
  779          824.491694   812.460904  0.001283697 
  808          823.749428   812.172351  0.001237624 
  812          823.003557   811.883896  0.001231527 
  814          822.257238   811.595549  0.001228501 
  830          821.513202   811.307319  0.001204819 
  830          820.774161   811.019215  0.001204819 
  796          820.042358   810.731247  0.001256281 
  878          819.320002   810.443424  0.001138952 
  835          818.608835   810.155755  0.001197605 
  798          817.910291   809.86825   0.001253133 
  788          817.225768   809.580917  0.001269036 
  816          816.556189   809.293767  0.00122549 
  831          815.902445   809.006809  0.001203369 
  832          815.265018   808.720052  0.001201923 
  833          814.644395   808.433505  0.00120048 
  830          814.04071    808.147177  0.001204819 
  829          813.454143   807.861079  0.001206273 
  782          812.884577   807.575219  0.001278772 
  784          812.331792   807.289606  0.00127551 
  838          811.795612   807.004251  0.001193317 
  814          811.275624   806.719161  0.001228501 
  764          810.77148    806.434348  0.001308901 
  774          810.282645   806.149819  0.00129199 
  777          809.808675   805.865585  0.001287001 
  787          809.34893    805.581654  0.001270648 
  826          808.902935   805.298036  0.001210654 
  786          808.470043   805.014741  0.001272265 
  753          808.049631   804.731776  0.001328021 
  761          807.641154   804.449153  0.00131406 
  809          807.243968   804.166879  0.001236094 
  824          806.857529   803.884965  0.001213592 
  770          806.48122    803.60342   0.001298701 
  803          806.114528   803.322252  0.00124533 
  861          805.756883   803.041472  0.00116144 
  798          805.407764   802.761088  0.001253133 
  815          805.066695   802.481109  0.001226994 
  753          804.73319    802.201545  0.001328021 
  805          804.406833   801.922405  0.001242236 
  762          804.087171   801.643699  0.001312336 
  806          803.773841   801.365435  0.001240695 
  775          803.46644    801.087622  0.001290323 
  740          803.164648   800.81027   0.001351351 
  795          802.86811    800.533389  0.001257862 
  825          802.576519   800.256986  0.001212121 
  797          802.289579   799.981071  0.001254705 
  800          802.007003   799.705654  0.00125   
  772          801.728537   799.430743  0.001295337 
  773          801.453894   799.156348  0.001293661 
  821          801.182839   798.882477  0.001218027 
  806          800.91509    798.60914   0.001240695 
  823          800.650418   798.336346  0.001215067 
  879          800.388542   798.064103  0.001137656 
  829          800.129196   797.792421  0.001206273 
  848          799.87213    797.521309  0.001179245 
  774          799.617029   797.250775  0.00129199 
  765          799.363629   796.980829  0.00130719 
  806          799.111604   796.71148   0.001240695 
  784          798.860664   796.442736  0.00127551 
  799          798.61048    796.174607  0.001251564 
  788          798.360747   795.907101  0.001269036 
  842          798.110925   795.640227  0.001187648 
  816          797.861196   795.373994  0.00122549 
  815          797.611083   795.108411  0.001226994 
  800          797.360339   794.843486  0.00125   
  798          797.108804   794.579229  0.001253133 
  736          796.856338   794.315648  0.001358696 
  835          796.60275    794.052752  0.001197605 
  817          796.34825    793.790549  0.00122399 
  821          796.092738   793.529049  0.001218027 
  784          795.836297   793.268259  0.00127551 
  795          795.579032   793.008189  0.001257862 
  799          795.321091   792.748848  0.001251564 
  812          795.062649   792.490243  0.001231527 
  850          794.803897   792.232383  0.001176471 
  805          794.545052   791.975277  0.001242236 
  820          794.286344   791.718934  0.001219512 
  766          794.028031   791.463361  0.001305483 
  816          793.770375   791.208568  0.00122549 
  849          793.51368    790.954562  0.001177856 
  789          793.258264   790.701352  0.001267427 
  780          793.004477   790.448947  0.001282051 
  802          792.75269    790.197355  0.001246883 
  826          792.503311   789.946583  0.001210654 
  827          792.25676    789.696641  0.00120919 
  798          792.013497   789.447537  0.001253133 
  732          791.773981   789.199278  0.00136612 
  810          791.538715   788.951874  0.001234568 
  825          791.308208   788.705331  0.001212121 
  792          791.082977   788.459659  0.001262626 
  797          790.863577   788.214865  0.001254705 
  805          790.650536   787.970958  0.001242236 
  842          790.444457   787.727945  0.001187648 
  786          790.245891   787.485835  0.001272265 
  757          790.055474   787.244634  0.001321004 
  757          789.873777   787.004353  0.001321004 
  785          789.701463   786.764997  0.001273885 
  775          789.539195   786.526575  0.001290323 
  758          789.387578   786.289095  0.001319261 
  849          789.247345   786.052565  0.001177856 
  766          789.119105   785.816992  0.001305483 
  740          789.003614   785.582384  0.001351351 
  806          788.901478   785.348748  0.001240695 
  771          788.813401   785.116093  0.001297017 
  762          788.740112   784.884426  0.001312336 
  749          788.682164   784.653754  0.001335113 
  775          788.640276   784.424085  0.001290323 
  729          788.614928   784.195426  0.001371742 
  785          788.606783   783.967786  0.001273885 
  807          788.616209   783.74117   0.001239157 
  782          788.643768   783.515587  0.001278772 
  831          788.689656   783.291044  0.001203369 
  741          788.754247   783.067548  0.001349528 
  764          788.83777    782.845106  0.001308901 
  801          788.940127   782.623725  0.001248439 
  818          789.061412   782.403414  0.001222494 
  825          789.201242   782.184178  0.001212121 
  775          789.359424   781.966024  0.001290323 
  814          789.535231   781.74896   0.001228501 
  813          789.728106   781.532993  0.001230012 
  757          789.936864   781.31813   0.001321004 
  824          790.160472   781.104377  0.001213592 
  794          790.39753    780.891741  0.001259446 
  803          790.646099   780.68023   0.00124533 
  772          790.904306   780.469849  0.001295337 
  829          791.169577   780.260605  0.001206273 
  826          791.439342   780.052506  0.001210654 
  773          791.710333   779.845557  0.001293661 
  751          791.979126   779.639765  0.001331558 
  774          792.24209    779.435137  0.00129199 
  760          792.494949   779.231679  0.001315789 
  777          792.733466   779.029398  0.001287001 
  810          792.953063   778.828299  0.001234568 
  826          793.149265   778.62839   0.001210654 
  774          793.317585   778.429675  0.00129199 
  758          793.453833   778.232163  0.001319261 
  736          793.554136   778.035858  0.001358696 
  786          793.615343   777.840766  0.001272265 
  751          793.63468    777.646895  0.001331558 
  757          793.610345   777.454249  0.001321004 
  763          793.541035   777.262835  0.001310616 
  788          793.426515   777.072658  0.001269036 
  850          793.266852   776.883725  0.001176471 
  767          793.063144   776.696041  0.001303781 
  783          792.816486   776.509612  0.001277139 
  748          792.528807   776.324443  0.001336898 
  749          792.202057   776.14054   0.001335113 
  757          791.838173   775.957909  0.001321004 
  794          791.439742   775.776555  0.001259446 
  734          791.008838   775.596484  0.001362398 
  811          790.548252   775.4177    0.001233046 
  761          790.060282   775.24021   0.00131406 
  779          789.547943   775.064018  0.001283697 
  780          789.013982   774.889131  0.001282051 
  750          788.461265   774.715551  0.001333333 
  795          787.893181   774.543286  0.001257862 
  786          787.312724   774.37234   0.001272265 
  708          786.723349   774.202718  0.001412429 
  790          786.128103   774.034425  0.001265823 
  774          785.530297   773.867466  0.00129199 
  794          784.932774   773.701845  0.001259446 
  816          784.338526   773.537567  0.00122549 
  806          783.749941   773.374638  0.001240695 
  737          783.169321   773.213061  0.001356852 
  792          782.598784   773.052841  0.001262626 
  780          782.039984   772.893983  0.001282051 
  787          781.494447   772.736491  0.001270648 
  731          780.963306   772.580369  0.001367989 
  788          780.44755    772.425622  0.001269036 
  779          779.947854   772.272254  0.001283697 
  762          779.464813   772.12027   0.001312336 
  775          778.998612   771.969673  0.001290323 
  772          778.549468   771.820467  0.001295337 
  763          778.117395   771.672656  0.001310616 
  730          777.702277   771.526245  0.001369863 
  790          777.303876   771.381237  0.001265823 
  774          776.921864   771.237636  0.00129199 
  769          776.555801   771.095446  0.00130039 
  774          776.205244   770.95467   0.00129199 
  804          775.869514   770.815312  0.001243781 
  800          775.548013   770.677376  0.00125   
  743          775.240078   770.540865  0.001345895 
  786          774.944961   770.405782  0.001272265 
  769          774.661948   770.272131  0.00130039 
  759          774.390263   770.139915  0.001317523 
  754          774.12919    770.009137  0.00132626 
  813          773.878019   769.879801  0.001230012 
  774          773.636012   769.75191   0.00129199 
  803          773.402586   769.625466  0.00124533 
  789          773.177126   769.500472  0.001267427 
  770          772.959148   769.376932  0.001298701 
  784          772.74816    769.254848  0.00127551 
  693          772.543803   769.134223  0.001443001 
  741          772.345713   769.01506   0.001349528 
  768          772.153629   768.89736   0.001302083 
  780          771.967331   768.781128  0.001282051 
  743          771.786588   768.666364  0.001345895 
  772          771.611298   768.553073  0.001295337 
  752          771.441312   768.441255  0.001329787 
  778          771.276587   768.330913  0.001285347 
  747          771.117047   768.22205   0.001338688 
  781          770.962703   768.114667  0.00128041 
  749          770.813574   768.008766  0.001335113 
  773          770.669696   767.90435   0.001293661 
  801          770.531177   767.801421  0.001248439 
  781          770.398102   767.69998   0.00128041 
  781          770.270649   767.600028  0.00128041 
  782          770.14895    767.501569  0.001278772 
  756          770.033223   767.404602  0.001322751 
  781          769.923635   767.309131  0.00128041 
  737          769.820409   767.215155  0.001356852 
  797          769.723777   767.122678  0.001254705 
  723          769.633893   767.031699  0.001383126 
  794          769.551009   766.942221  0.001259446 
  781          769.47527    766.854244  0.00128041 
  776          769.406897   766.76777   0.00128866 
  690          769.345999   766.682799  0.001449275 
  808          769.292758   766.599333  0.001237624 
  756          769.247248   766.517373  0.001322751 
  753          769.209562   766.436918  0.001328021 
  778          769.179803   766.357971  0.001285347 
  693          769.157918   766.280531  0.001443001 
  752          769.143962   766.2046    0.001329787 
  762          769.137819   766.130177  0.001312336 
  746          769.139455   766.057264  0.001340483 
  783          769.148677   765.98586   0.001277139 
  731          769.165304   765.915966  0.001367989 
  776          769.189144   765.847582  0.00128866 
  796          769.219791   765.780709  0.001256281 
  783          769.256963   765.715346  0.001277139 
  733          769.300119   765.651493  0.001364256 
  761          769.348819   765.589151  0.00131406 
  730          769.402362   765.528318  0.001369863 
  743          769.460123   765.468996  0.001345895 
  744          769.521254   765.411183  0.001344086 
  724          769.584873   765.354879  0.001381215 
  788          769.650066   765.300084  0.001269036 
  773          769.715661   765.246797  0.001293661 
  769          769.78061    765.195017  0.00130039 
  783          769.843239   765.144745  0.001277139 
  755          769.90317    765.095979  0.001324503 
  761          769.958694   765.048718  0.00131406 
  795          770.00865    765.002961  0.001257862 
  762          770.051875   764.958708  0.001312336 
  814          770.0873     764.915957  0.001228501 
  777          770.113859   764.874708  0.001287001 
  812          770.131145   764.834958  0.001231527 
  837          770.13842    764.796707  0.001194743 
  809          770.13528    764.759954  0.001236094 
  786          770.121517   764.724696  0.001272265 
  760          770.097139   764.690933  0.001315789 
  777          770.062213   764.658662  0.001287001 
  739          770.01698    764.627883  0.00135318 
  750          769.961781   764.598593  0.001333333 
  763          769.896994   764.57079   0.001310616 
  716          769.823116   764.544473  0.001396648 
  764          769.740612   764.519639  0.001308901 
  775          769.650082   764.496288  0.001290323 
  817          769.552073   764.474415  0.00122399 
  780          769.447294   764.45402   0.001282051 
  804          769.336415   764.435099  0.001243781 
  798          769.220146   764.417652  0.001253133 
  765          769.099378   764.401674  0.00130719 
  771          768.974876   764.387164  0.001297017 
  787          768.847613   764.374119  0.001270648 
  735          768.718418   764.362536  0.001360544 
  754          768.588287   764.352413  0.00132626 
  809          768.458064   764.343746  0.001236094 
  755          768.328669   764.336533  0.001324503 
  786          768.200958   764.330772  0.001272265 
  809          768.075665   764.326458  0.001236094 
  729          767.953631   764.323588  0.001371742 
  741          767.835457   764.322161  0.001349528 
  763          767.721858   764.322171  0.001310616 
  820          767.613346   764.323616  0.001219512 
  725          767.510444   764.326493  0.00137931 
  733          767.413629   764.330797  0.001364256 
  758          767.323225   764.336526  0.001319261 
  744          767.239665   764.343676  0.001344086 
  796          767.163154   764.352242  0.001256281 
  760          767.094009   764.362221  0.001315789 
  782          767.032378   764.37361   0.001278772 
  770          766.978138   764.386404  0.001298701 
  768          766.932047   764.400599  0.001302083 
  775          766.893859   764.416191  0.001290323 
  710          766.863672   764.433176  0.001408451 
  766          766.841455   764.451549  0.001305483 
  733          766.827285   764.471307  0.001364256 
  811          766.820912   764.492445  0.001233046 
  740          766.822675   764.514958  0.001351351 
  787          766.832327   764.538842  0.001270648 
  782          766.849792   764.564092  0.001278772 
  786          766.874981   764.590703  0.001272265 
  754          766.907751   764.618671  0.00132626 
  746          766.948024   764.647991  0.001340483 
  812          766.995598   764.678658  0.001231527 
  758          767.050383   764.710666  0.001319261 
  800          767.112164   764.744012  0.00125   
  778          767.180799   764.778689  0.001285347 
  776          767.256122   764.814692  0.00128866 
  750          767.337892   764.852016  0.001333333 
  739          767.425962   764.890656  0.00135318 
  759          767.520046   764.930606  0.001317523 
  756          767.619973   764.971861  0.001322751 
  715          767.725424   765.014415  0.001398601 
  789          767.836136   765.058263  0.001267427 
  761          767.951819   765.103398  0.00131406 
  757          768.072057   765.149815  0.001321004 
  767          768.196506   765.197508  0.001303781 
  764          768.32465    765.246472  0.001308901 
  798          768.456055   765.296699  0.001253133 
  792          768.590083   765.348184  0.001262626 
  714          768.726179   765.400921  0.00140056 
  760          768.863618   765.454904  0.001315789 
  761          769.001674   765.510126  0.00131406 
  786          769.139598   765.56658   0.001272265 
  782          769.276503   765.624261  0.001278772 
  741          769.411588   765.683162  0.001349528 
  771          769.543935   765.743277  0.001297017 
  799          769.672748   765.804598  0.001251564 
  801          769.797162   765.867119  0.001248439 
  765          769.916459   765.930833  0.00130719 
  768          770.029973   765.995733  0.001302083 
  775          770.13714    766.061813  0.001290323 
  759          770.237548   766.129066  0.001317523 
  783          770.330881   766.197483  0.001277139 
  777          770.416989   766.267059  0.001287001 
  752          770.495825   766.337786  0.001329787 
  767          770.56745    766.409656  0.001303781 
  707          770.632064   766.482663  0.001414427 
  777          770.689867   766.556799  0.001287001 
  715          770.741131   766.632057  0.001398601 
  760          770.786199   766.708429  0.001315789 
  750          770.825363   766.785907  0.001333333 
  781          770.859007   766.864484  0.00128041 
  789          770.887439   766.944152  0.001267427 
  773          770.911067   767.024903  0.001293661 
  768          770.930217   767.10673   0.001302083 
  778          770.94534    767.189624  0.001285347 
  787          770.956835   767.273578  0.001270648 
  805          770.965112   767.358584  0.001242236 
  748          770.970715   767.444633  0.001336898 
  731          770.974072   767.531717  0.001367989 
  769          770.97577    767.619829  0.00130039 
  730          770.976268   767.708959  0.001369863 
  735          770.976162   767.7991    0.001360544 
  755          770.975921   767.890243  0.001324503 
  813          770.976084   767.98238   0.001230012 
  761          770.977139   768.075502  0.00131406 
  730          770.979494   768.1696    0.001369863 
  765          770.983637   768.264666  0.00130719 
  759          770.989889   768.360692  0.001317523 
  763          770.998652   768.457667  0.001310616 
  720          771.010182   768.555585  0.001388889 
  736          771.024757   768.654436  0.001358696 
  745          771.042605   768.75421   0.001342282 
  753          771.063873   768.854899  0.001328021 
  733          771.08876    768.956494  0.001364256 
  807          771.117339   769.058986  0.001239157 
  814          771.149749   769.162366  0.001228501 
  733          771.186016   769.266624  0.001364256 
  748          771.226235   769.371751  0.001336898 
  773          771.270409   769.477738  0.001293661 
  748          771.318567   769.584576  0.001336898 
  798          771.370718   769.692254  0.001253133 
  778          771.42684    769.800765  0.001285347 
  772          771.486938   769.910097  0.001295337 
  787          771.550959   770.020242  0.001270648 
  768          771.618889   770.131191  0.001302083 
  748          771.69065    770.242932  0.001336898 
  803          771.76621    770.355457  0.00124533 
  773          771.845479   770.468756  0.001293661 
  742          771.928387   770.582819  0.001347709 
  786          772.014846   770.697636  0.001272265 
  745          772.104759   770.813197  0.001342282 
  748          772.198033   770.929493  0.001336898 
  757          772.29455    771.046512  0.001321004 
  799          772.394217   771.164246  0.001251564 
  781          772.496901   771.282685  0.00128041 
  731          772.602489   771.401817  0.001367989 
  757          772.710851   771.521633  0.001321004 
  733          772.821858   771.642122  0.001364256 
  769          772.935375   771.763275  0.00130039 
  756          773.051266   771.885081  0.001322751 
  770          773.169385   772.00753   0.001298701 
  709          773.289578   772.13061   0.001410437 
  766          773.411704   772.254313  0.001305483 
  797          773.535591   772.378627  0.001254705 
  742          773.661079   772.503541  0.001347709 
  800          773.787992   772.629046  0.00125   
  755          773.916155   772.755131  0.001324503 
  722          774.045386   772.881784  0.001385042 
  744          774.175498   773.008996  0.001344086 
  775          774.306312   773.136756  0.001290323 
  735          774.437635   773.265052  0.001360544 
  753          774.569294   773.393874  0.001328021 
  754          774.701114   773.523212  0.00132626 
  736          774.832935   773.653053  0.001358696 
  731          774.964615   773.783389  0.001367989 
  765          775.096026   773.914207  0.00130719 
  746          775.227068   774.045496  0.001340483 
  749          775.357652   774.177246  0.001335113 
  752          775.487724   774.309446  0.001329787 
  774          775.617245   774.442084  0.00129199 
  750          775.74619    774.57515   0.001333333 
  760          775.874564   774.708631  0.001315789 
  755          776.002368   774.842519  0.001324503 
  749          776.129631   774.9768    0.001335113 
  696          776.256372   775.111463  0.001436782 
  766          776.382633   775.246499  0.001305483 
  784          776.508443   775.381894  0.00127551 
  739          776.633843   775.517639  0.00135318 
  794          776.758881   775.653721  0.001259446 
  743          776.883598   775.79013   0.001345895 
  721          777.008052   775.926853  0.001386963 
  762          777.132291   776.063881  0.001312336 
  671          777.256385   776.2012    0.001490313 
  748          777.380393   776.3388    0.001336898 
  794          777.504383   776.47667   0.001259446 
  727          777.628429   776.614797  0.001375516 
  788          777.752601   776.75317   0.001269036 
  734          777.876975   776.891779  0.001362398 
  765          778.001614   777.030611  0.00130719 
  772          778.12659    777.169654  0.001295337 
  770          778.251959   777.308898  0.001298701 
  722          778.37739    777.44833   0.001385042 
  730          778.503714   777.587939  0.001369863 
  786          778.630576   777.727714  0.001272265 
  733          778.758015   777.867642  0.001364256 
  774          778.886059   778.007713  0.00129199 
  744          779.01473    778.147914  0.001344086 
  756          779.143848   778.288233  0.001322751 
  749          779.273813   778.42866   0.001335113 
  822          779.404435   778.569182  0.001216545 
  767          779.535712   778.709788  0.001303781 
  769          779.667643   778.850466  0.00130039 
  781          779.800214   778.991203  0.00128041 
  718          779.933415   779.13199   0.001392758 
  754          780.067232   779.272813  0.00132626 
  727          780.201646   779.413661  0.001375516 
  754          780.336638   779.554522  0.00132626 
  763          780.472186   779.695385  0.001310616 
  746          780.608267   779.836238  0.001340483 
  730          780.744855   779.977068  0.001369863 
  745          780.881925   780.117865  0.001342282 
  751          781.01945    780.258616  0.001331558 
  764          781.157404   780.39931   0.001308901 
  756          781.295759   780.539934  0.001322751 
  797          781.434487   780.680478  0.001254705 
  750          781.573562   780.820928  0.001333333 
  779          781.712956   780.961275  0.001283697 
  727          781.852642   781.101505  0.001375516 
  750          781.992593   781.241607  0.001333333 
  711          782.132783   781.381569  0.00140647 
  771          782.273188   781.521379  0.001297017 
  750          782.413783   781.661026  0.001333333 
  777          782.554545   781.800498  0.001287001 
  782          782.69545    781.939784  0.001278772 
  812          782.836478   782.07887   0.001231527 
  758          782.977607   782.217746  0.001319261 
  804          783.118818   782.3564    0.001243781 
  768          783.260092   782.494821  0.001302083 
  754          783.401412   782.632996  0.00132626 
  762          783.539896   782.770913  0.001312336 
  741          783.68126    782.908562  0.001349528 
  768          783.822622   783.045931  0.001302083 
  781          783.963971   783.183007  0.00128041 
  761          784.105293   783.319779  0.00131406 
  691          784.246577   783.456236  0.001447178 
  785          784.386381   783.592366  0.001273885 
  688          784.527562   783.728157  0.001453488 
  735          784.668678   783.863598  0.001360544 
  753          784.809721   783.998677  0.001328021 
  803          784.950688   784.133383  0.00124533 
  779          785.091572   784.267704  0.001283697 
  752          785.232371   784.401628  0.001329787 
  842          785.373081   784.535145  0.001187648 
  765          785.513702   784.668243  0.00130719 
  843          785.654232   784.80091   0.00118624 
  775          785.794675   784.933134  0.001290323 
  759          785.935031   785.064906  0.001317523 
  825          786.075305   785.196212  0.001212121 
  769          786.215502   785.327042  0.00130039 
  774          786.355631   785.457385  0.00129199 
  803          786.495697   785.587229  0.00124533 
  775          786.635713   785.716563  0.001290323 
  790          786.775691   785.845376  0.001265823 
  777          786.915644   785.973656  0.001287001 
  837          787.055589   786.101393  0.001194743 
  796          787.195546   786.228575  0.001256281 
  782          787.335535   786.355191  0.001278772 
  777          787.475584   786.481231  0.001287001 
  784          787.615717   786.606683  0.00127551 
  756          787.755966   786.731535  0.001322751 
  737          787.896365   786.855778  0.001356852 
  755          788.036953   786.979401  0.001324503 
  763          788.177771   787.102391  0.001310616 
  818          788.318864   787.22474   0.001222494 
  744          788.460287   787.346435  0.001344086 
  784          788.602092   787.467466  0.00127551 
  811          788.744342   787.587823  0.001233046 
  763          788.887099   787.707494  0.001310616 
  797          789.030437   787.826469  0.001254705 
  811          789.174429   787.944737  0.001233046 
  834          789.319159   788.062289  0.001199041 
  776          789.464712   788.179112  0.00128866 
  862          789.61118    788.295198  0.001160093 
  815          789.758666   788.410535  0.001226994 
  844          789.907268   788.525114  0.001184834 
  832          790.0571     788.638923  0.001201923 
  866          790.208268   788.751952  0.001154734 
  834          790.360903   788.864192  0.001199041 
  853          790.515117   788.975633  0.001172333 
  828          790.671052   789.086263  0.001207729 
  930          790.828833   789.196074  0.001075269 
  922          790.988606   789.305054  0.001084599 
  901          791.150148   789.413194  0.001109878 
  901          791.314346   789.520485  0.001109878 
  848          791.480994   789.626916  0.001179245 
  874          791.65023    789.732478  0.001144165 
  888          791.822231   789.83716   0.001126126 
  872          791.997142   789.940954  0.001146789 
  896          792.175122   790.043849  0.001116071 
  942          792.356156   790.145836  0.001061571 
  945          792.540739   790.246905  0.001058201 
  949          792.728851   790.347048  0.001053741 
  877          792.920585   790.446255  0.001140251 
  908          793.116092   790.544515  0.001101322 
  973          793.315423   790.641821  0.001027749 
  921          793.518687   790.738163  0.001085776 
  936          793.725909   790.833532  0.001068376 
  867          793.937119   790.927919  0.001153403 
  905          794.152325   791.021315  0.001104972 
  938          794.371448   791.11371   0.001066098 
  918          794.594444   791.205097  0.001089325 
  935          794.82114    791.295466  0.001069519 
  927          795.051419   791.384808  0.001078749 
  861          795.285      791.473116  0.00116144 
  902          795.521651   791.56038   0.001108647 
  867          795.761018   791.646592  0.001153403 
  838          796.002715   791.731744  0.001193317 
  849          796.246324   791.815826  0.001177856 
  889          796.491301   791.898832  0.001124859 
  862          796.737132   791.980752  0.001160093 
  863          796.983179   792.061579  0.001158749 
  900          797.228845   792.141305  0.001111111 
  864          797.473468   792.219921  0.001157407 
  883          797.716367   792.29742   0.001132503 
  894          797.95689    792.373794  0.001118568 
  864          798.194386   792.449035  0.001157407 
  884          798.428227   792.523136  0.001131222 
  769          798.657819   792.596088  0.00130039 
  815          798.882631   792.667885  0.001226994 
  812          799.102148   792.738519  0.001231527 
  778          799.315924   792.807983  0.001285347 
  800          799.523577   792.87627   0.00125   
  768          799.724779   792.943372  0.001302083 
  795          799.91919    793.009282  0.001257862 
  854          800.106664   793.073994  0.00117096 
  802          800.286967   793.1375    0.001246883 
  803          800.460089   793.199794  0.00124533 
  815          800.62598    793.260869  0.001226994 
  755          800.784773   793.320718  0.001324503 
  772          800.936647   793.379335  0.001295337 
  840          801.081902   793.436713  0.001190476 
  800          801.220962   793.492847  0.00125   
  800          801.35427    793.547729  0.00125   
  786          801.482542   793.601353  0.001272265 
  830          801.606335   793.653715  0.001204819 
  842          801.726565   793.704807  0.001187648 
  797          801.843958   793.754623  0.001254705 
  806          801.959469   793.803158  0.001240695 
  762          802.074042   793.850407  0.001312336 
  783          802.188571   793.896363  0.001277139 
  819          802.304173   793.941021  0.001221001 
  841          802.42167    793.984376  0.001189061 
  804          802.542224   794.026422  0.001243781 
  770          802.666608   794.067154  0.001298701 
  763          802.79594    794.106568  0.001310616 
  767          802.930914   794.144657  0.001303781 
  785          803.072487   794.181418  0.001273885 
  743          803.221322   794.216845  0.001345895 
  743          803.378085   794.250933  0.001345895 
  803          803.543449   794.283679  0.00124533 
  787          803.717699   794.315077  0.001270648 
  780          803.901422   794.345123  0.001282051 
  767          804.094597   794.373813  0.001303781 
  790          804.29761    794.401143  0.001265823 
  759          804.510256   794.427108  0.001317523 
  788          804.7326     794.451705  0.001269036 
  767          804.964288   794.47493   0.001303781 
  810          805.205035   794.496778  0.001234568 
  816          805.454537   794.517247  0.00122549 
  777          805.712068   794.536333  0.001287001 
  780          805.977268   794.554032  0.001282051 
  774          806.249166   794.570342  0.00129199 
  790          806.527204   794.585258  0.001265823 
  801          806.810291   794.598778  0.001248439 
  832          807.097517   794.610898  0.001201923 
  806          807.387828   794.621617  0.001240695 
  853          807.67981    794.63093   0.001172333 
  800          807.972284   794.638837  0.00125   
  729          808.263503   794.645333  0.001371742 
  764          808.552107   794.650416  0.001308901 
  802          808.83613    794.654085  0.001246883 
  804          809.113979   794.656336  0.001243781 
  817          809.383669   794.657169  0.00122399 
  824          809.643462   794.65658   0.001213592 
  828          809.891635   794.654568  0.001207729 
  765          810.12641    794.651132  0.00130719 
  771          810.346415   794.646269  0.001297017 
  791          810.55011    794.639979  0.001264223 
  770          810.736479   794.632259  0.001298701 
  758          810.904347   794.623109  0.001319261 
  814          811.052985   794.612528  0.001228501 
  782          811.181666   794.600513  0.001278772 
  870          811.289803   794.587065  0.001149425 
  805          811.376912   794.572183  0.001242236 
  784          811.442607   794.555866  0.00127551 
  830          811.486575   794.538113  0.001204819 
  817          811.508607   794.518924  0.00122399 
  788          811.508481   794.498298  0.001269036 
  795          811.486225   794.476237  0.001257862 
  841          811.441919   794.452738  0.001189061 
  888          811.375727   794.427803  0.001126126 
  818          811.288224   794.401432  0.001222494 
  842          811.179877   794.373624  0.001187648 
  827          811.051709   794.344381  0.00120919 
  816          810.904618   794.313703  0.00122549 
  889          810.740021   794.28159   0.001124859 
  874          810.55923    794.248043  0.001144165 
  866          810.363911   794.213064  0.001154734 
  887          810.155772   794.176653  0.001127396 
  914          809.936437   794.138811  0.001094092 
  894          809.707964   794.09954   0.001118568 
  899          809.471909   794.058842  0.001112347 
  887          809.230371   794.016717  0.001127396 
  908          808.984825   793.973167  0.001101322 
  946          808.737174   793.928194  0.001057082 
  934          808.488903   793.8818    0.001070664 
  903          808.241553   793.833987  0.00110742 
  869          807.99659    793.784758  0.001150748 
  954          807.755142   793.734113  0.001048218 
  928          807.518169   793.682057  0.001077586 
  937          807.287471   793.628591  0.001067236 
  951          807.063778   793.573719  0.001051525 
  889          806.847717   793.517442  0.001124859 
  979          806.640144   793.459763  0.00102145 
  940          806.441644   793.400687  0.00106383 
  899          806.252577   793.340216  0.001112347 
  856          806.073164   793.278353  0.001168224 
  892          805.90401    793.215101  0.001121076 
  877          805.745117   793.150465  0.001140251 
  897          805.5963     793.084448  0.001114827 
  854          805.457694   793.017054  0.00117096 
  843          805.329031   792.948286  0.00118624 
  903          805.210218   792.878149  0.00110742 
  853          805.101053   792.806647  0.001172333 
  863          805.001368   792.733784  0.001158749 
  827          804.911004   792.659565  0.00120919 
  773          804.829801   792.583994  0.001293661 
  858          804.757791   792.507076  0.001165501 
  793          804.694726   792.428815  0.001261034 
  843          804.640746   792.349218  0.00118624 
  818          804.595634   792.268288  0.001222494 
  823          804.559538   792.186031  0.001215067 
  786          804.532284   792.102452  0.001272265 
  813          804.513984   792.017557  0.001230012 
  834          804.504516   791.931351  0.001199041 
  784          804.503841   791.843841  0.00127551 
  802          804.511965   791.755031  0.001246883 
  775          804.528667   791.664928  0.001290323 
  844          804.553985   791.573538  0.001184834 
  752          804.587542   791.480867  0.001329787 
  831          804.629328   791.386921  0.001203369 
  773          804.678848   791.291708  0.001293661 
  765          804.735887   791.195232  0.00130719 
  823          804.799974   791.097502  0.001215067 
  809          804.870408   790.998524  0.001236094 
  741          804.946584   790.898305  0.001349528 
  788          805.027386   790.796852  0.001269036 
  803          805.111984   790.694172  0.00124533 
  729          805.198853   790.590273  0.001371742 
  789          805.286747   790.485162  0.001267427 
  778          805.373801   790.378846  0.001285347 
  714          805.458319   790.271334  0.00140056 
  805          805.538316   790.162632  0.001242236 
  762          805.61156    790.05275   0.001312336 
  792          805.675977   789.941695  0.001262626 
  743          805.729086   789.829475  0.001345895 
  741          805.768803   789.716098  0.001349528 
  785          805.792695   789.601574  0.001273885 
  703          805.798849   789.48591   0.001422475 
  750          805.785098   789.369116  0.001333333 
  750          805.749814   789.251199  0.001333333 
  750          805.691406   789.132169  0.001333333 
  759          805.608645   789.012035  0.001317523 
  757          805.500574   788.890807  0.001321004 
  783          805.366446   788.768492  0.001277139 
  776          805.205843   788.645101  0.00128866 
  741          805.01856    788.520643  0.001349528 
  798          804.804647   788.395128  0.001253133 
  780          804.564206   788.268566  0.001282051 
  760          804.297727   788.140965  0.001315789 
  747          804.005632   788.012337  0.001338688 
  765          803.688666   787.882691  0.00130719 
  775          803.34758    787.752038  0.001290323 
  785          802.983382   787.620387  0.001273885 
  778          802.59708    787.487749  0.001285347 
  793          802.190016   787.354135  0.001261034 
  752          801.763481   787.219556  0.001329787 
  789          801.31894    787.084021  0.001267427 
  739          800.858105   786.947542  0.00135318 
  766          800.382589   786.81013   0.001305483 
  808          799.894286   786.671795  0.001237624 
  713          799.394921   786.532549  0.001402525 
  764          798.886497   786.392404  0.001308901 
  767          798.370699   786.25137   0.001303781 
  747          797.849493   786.109459  0.001338688 
  801          797.324572   785.966683  0.001248439 
  732          796.797653   785.823053  0.00136612 
  810          796.270284   785.678581  0.001234568 
  775          795.744207   785.533279  0.001290323 
  752          795.220866   785.387159  0.001329787 
  762          794.701462   785.240233  0.001312336 
  749          794.187416   785.092514  0.001335113 
  743          793.67968    784.944012  0.001345895 
  717          793.179395   784.794742  0.0013947 
  727          792.687329   784.644715  0.001375516 
  762          792.204425   784.493943  0.001312336 
  751          791.73133    784.342441  0.001331558 
  746          791.268495   784.190219  0.001340483 
  736          790.816497   784.037292  0.001358696 
  765          790.37555    783.883672  0.00130719 
  791          789.946036   783.729372  0.001264223 
  757          789.527985   783.574405  0.001321004 
  755          789.12148    783.418785  0.001324503 
  788          788.726555   783.262525  0.001269036 
  770          788.343036   783.105637  0.001298701 
  744          787.970873   782.948137  0.001344086 
  777          787.609758   782.790036  0.001287001 
  732          787.259542   782.63135   0.00136612 
  808          786.919806   782.472091  0.001237624 
  807          786.590328   782.312273  0.001239157 
  768          786.270677   782.151911  0.001302083 
  753          785.960482   781.991018  0.001328021 
  732          785.659379   781.829608  0.00136612 
  779          785.366909   781.667695  0.001283697 
  738          785.08273    781.505294  0.001355014 
  734          784.806374   781.342419  0.001362398 
  742          784.537506   781.179085  0.001347709 
  750          784.275677   781.015304  0.001333333 
  786          784.020546   780.851093  0.001272265 
  693          783.771732   780.686466  0.001443001 
  786          783.528882   780.521437  0.001272265 
  733          783.291681   780.356021  0.001364256 
  751          783.059778   780.190233  0.001331558 
  770          782.832914   780.024087  0.001298701 
  761          782.61076    779.857599  0.00131406 
  744          782.393092   779.690783  0.001344086 
  743          782.179635   779.523655  0.001345895 
  822          781.970151   779.356229  0.001216545 
  767          781.764446   779.188521  0.001303781 
  745          781.562291   779.020546  0.001342282 
  817          781.363531   778.852319  0.00122399 
  791          781.167968   778.683855  0.001264223 
  735          780.975474   778.51517   0.001360544 
  777          780.785867   778.346279  0.001287001 
  745          780.599039   778.177198  0.001342282 
  721          780.414857   778.007942  0.001386963 
  723          780.233181   777.838527  0.001383126 
  793          780.053917   777.668968  0.001261034 
  746          779.876916   777.499281  0.001340483 
  720          779.702091   777.329481  0.001388889 
  727          779.529286   777.159585  0.001375516 
  749          779.358397   776.989608  0.001335113 
  789          779.189287   776.819566  0.001267427 
  778          779.021801   776.649475  0.001285347 
  765          778.855804   776.47935   0.00130719 
  789          778.691105   776.309208  0.001267427 
  778          778.527558   776.139064  0.001285347 
  746          778.364943   775.968935  0.001340483 
  806          778.203092   775.798836  0.001240695 
  737          778.041758   775.628784  0.001356852 
  788          777.880746   775.458794  0.001269036 
  750          777.719835   775.288883  0.001333333 
  789          777.558777   775.119067  0.001267427 
  764          777.397383   774.949362  0.001308901 
  767          777.235417   774.779783  0.001303781 
  763          777.072718   774.610348  0.001310616 
  729          776.909097   774.441072  0.001371742 
  760          776.744443   774.271972  0.001315789 
  816          776.578637   774.103064  0.00122549 
  751          776.411629   773.934363  0.001331558 
  770          776.243397   773.765887  0.001298701 
  753          776.073947   773.597651  0.001328021 
  748          775.903342   773.429672  0.001336898 
  780          775.731652   773.261966  0.001282051 
  766          775.558992   773.094549  0.001305483 
  805          775.385485   772.927437  0.001242236 
  776          775.211281   772.760647  0.00128866 
  802          775.036524   772.594195  0.001246883 
  733          774.861388   772.428097  0.001364256 
  769          774.686029   772.26237   0.00130039 
  760          774.510627   772.097029  0.001315789 
  792          774.335353   771.932091  0.001262626 
  783          774.160396   771.767572  0.001277139 
  763          773.985931   771.603488  0.001310616 
  789          773.812161   771.439856  0.001267427 
  788          773.639283   771.276691  0.001269036 
  734          773.467486   771.114009  0.001362398 
  791          773.296994   770.951828  0.001264223 
  759          773.128014   770.790162  0.001317523 
  811          772.960757   770.629029  0.001233046 
  774          772.795426   770.468443  0.00129199 
  784          772.632233   770.308422  0.00127551 
  778          772.471356   770.14898   0.001285347 
  793          772.312985   769.990134  0.001261034 
  765          772.157278   769.831901  0.00130719 
  758          772.004365   769.674294  0.001319261 
  805          771.854381   769.517332  0.001242236 
  759          771.707424   769.361028  0.001317523 
  784          771.563576   769.2054    0.00127551 
  809          771.422878   769.050463  0.001236094 
  774          771.285366   768.896232  0.00129199 
  742          771.151037   768.742723  0.001347709 
  760          771.01985    768.589952  0.001315789 
  751          770.89177    768.437934  0.001331558 
  797          770.766693   768.286684  0.001254705 
  749          770.64452    768.136219  0.001335113 
  725          770.525111   767.986553  0.00137931 
  737          770.408297   767.837702  0.001356852 
  796          770.293885   767.68968   0.001256281 
  791          770.181653   767.542504  0.001264223 
  770          770.071367   767.396187  0.001298701 
  794          769.962758   767.250746  0.001259446 
  803          769.855558   767.106195  0.00124533 
  804          769.749504   766.962549  0.001243781 
  759          769.644301   766.819822  0.001317523 
  789          769.539698   766.67803   0.001267427 
  823          769.435435   766.537188  0.001215067 
  775          769.331304   766.397309  0.001290323 
  793          769.227104   766.258408  0.001261034 
  795          769.122705   766.1205    0.001257862 
  722          769.018009   765.983598  0.001385042 
  755          768.912964   765.847718  0.001324503 
  798          768.807591   765.712874  0.001253133 
  822          768.701926   765.579078  0.001216545 
  738          768.596086   765.446346  0.001355014 
  779          768.490188   765.314691  0.001283697 
  738          768.384418   765.184127  0.001355014 
  740          768.278971   765.054668  0.001351351 
  767          768.174046   764.926327  0.001303781 
  767          768.069884   764.799117  0.001303781 
  772          767.966703   764.673053  0.001295337 
  824          767.864747   764.548146  0.001213592 
  774          767.764235   764.424411  0.00129199 
  769          767.665432   764.30186   0.00130039 
  810          767.568543   764.180506  0.001234568 
  762          767.473821   764.060362  0.001312336 
  831          767.381513   763.941441  0.001203369 
  792          767.291577   763.823755  0.001262626 
  762          767.204759   763.707317  0.001312336 
  788          767.12103    763.592138  0.001269036 
  751          767.040603   763.478232  0.001331558 
  752          766.963663   763.365609  0.001329787 
  818          766.89041    763.254283  0.001222494 
  751          766.820967   763.144264  0.001331558 
  712          766.755461   763.035565  0.001404494 
  795          766.693872   762.928197  0.001257862 
  739          766.636452   762.822171  0.00135318 
  782          766.583085   762.717498  0.001278772 
  740          766.533705   762.61419   0.001351351 
  826          766.488198   762.512258  0.001210654 
  761          766.4464     762.411711  0.00131406 
  824          766.408097   762.312562  0.001213592 
  776          766.373051   762.21482   0.00128866 
  787          766.340922   762.118496  0.001270648 
  773          766.311427   762.0236    0.001293661 
  758          766.284171   761.930142  0.001319261 
  767          766.258809   761.838132  0.001303781 
  788          766.234983   761.74758   0.001269036 
  804          766.212349   761.658494  0.001243781 
  724          766.190588   761.570885  0.001381215 
  764          766.169419   761.484762  0.001308901 
  786          766.148615   761.400134  0.001272265 
  766          766.127979   761.317009  0.001305483 
  728          766.10737    761.235397  0.001373626 
  789          766.08673    761.155306  0.001267427 
  791          766.06595    761.076744  0.001264223 
  769          766.045051   760.999719  0.00130039 
  820          766.023987   760.924241  0.001219512 
  781          766.00278    760.850315  0.00128041 
  811          765.981395   760.777951  0.001233046 
  771          765.959823   760.707156  0.001297017 
  762          765.938015   760.637936  0.001312336 
  799          765.915907   760.570299  0.001251564 
  813          765.893459   760.504252  0.001230012 
  812          765.870531   760.439802  0.001231527 
  820          765.847082   760.376955  0.001219512 
  763          765.82299    760.315718  0.001310616 
  750          765.798172   760.256096  0.001333333 
  769          765.772586   760.198096  0.00130039 
  765          765.746215   760.141724  0.00130719 
  788          765.719065   760.086984  0.001269036 
  702          765.691176   760.033884  0.001424501 
  785          765.662656   759.982426  0.001273885 
  765          765.633594   759.932618  0.00130719 
  776          765.604184   759.884463  0.00128866 
  762          765.574572   759.837966  0.001312336 
  763          765.544938   759.793131  0.001310616 
  796          765.515473   759.749962  0.001256281 
  788          765.486367   759.708465  0.001269036 
  757          765.457756   759.668641  0.001321004 
  742          765.429777   759.630495  0.001347709 
  742          765.402532   759.594031  0.001347709 
  729          765.376057   759.55925   0.001371742 
  742          765.350422   759.526157  0.001347709 
  753          765.325595   759.494753  0.001328021 
  713          765.30159    759.465042  0.001402525 
  801          765.278357   759.437025  0.001248439 
  823          765.255883   759.410705  0.001215067 
  789          765.234122   759.386084  0.001267427 
  753          765.21306    759.363162  0.001328021 
  740          765.192711   759.341942  0.001351351 
  828          765.173046   759.322424  0.001207729 
  778          765.154141   759.30461   0.001285347 
  747          765.136022   759.288501  0.001338688 
  768          765.118757   759.274096  0.001302083 
  743          765.102462   759.261396  0.001345895 
  757          765.087204   759.250401  0.001321004 
  821          765.073146   759.241111  0.001218027 
  757          765.060374   759.233526  0.001321004 
  746          765.049117   759.227644  0.001340483 
  805          765.039492   759.223466  0.001242236 
  741          765.031772   759.22099   0.001349528 
  797          765.026155   759.220214  0.001254705 
  802          765.022919   759.221138  0.001246883 
  781          765.022339   759.223759  0.00128041 
  796          765.024727   759.228076  0.001256281 
  733          765.030459   759.234086  0.001364256 
  785          765.039809   759.241787  0.001273885 
  767          765.053214   759.251176  0.001303781 
  792          765.070968   759.262251  0.001262626 
  800          765.09348    759.275008  0.00125   
  801          765.121089   759.289444  0.001248439 
  779          765.154174   759.305555  0.001283697 
  735          765.193039   759.323338  0.001360544 
  739          765.238047   759.342789  0.00135318 
  798          765.289564   759.363903  0.001253133 
  770          765.347822   759.386676  0.001298701 
  783          765.413181   759.411103  0.001277139 
  767          765.485845   759.43718   0.001303781 
  780          765.566098   759.464901  0.001282051 
  739          765.654078   759.494261  0.00135318 
  763          765.749983   759.525254  0.001310616 
  772          765.853934   759.557875  0.001295337 
  767          765.965921   759.592117  0.001303781 
  809          766.086013   759.627974  0.001236094 
  788          766.214038   759.665441  0.001269036 
  757          766.34992    759.704509  0.001321004 
  778          766.493327   759.745173  0.001285347 
  805          766.644035   759.787426  0.001242236 
  795          766.801539   759.831259  0.001257862 
  778          766.965403   759.876665  0.001285347 
  789          767.13511    759.923638  0.001267427 
  784          767.309923   759.972168  0.00127551 
  784          767.489239   760.022248  0.00127551 
  747          767.672228   760.073868  0.001338688 
  828          767.858198   760.127022  0.001207729 
  771          768.046265   760.1817    0.001297017 
  837          768.235751   760.237893  0.001194743 
  759          768.425828   760.295591  0.001317523 
  783          768.615843   760.354786  0.001277139 
  758          768.805199   760.415468  0.001319261 
  748          768.993293   760.477628  0.001336898 
  769          769.179715   760.541254  0.00130039 
  779          769.364043   760.606338  0.001283697 
  758          769.546027   760.672869  0.001319261 
  764          769.725402   760.740836  0.001308901 
  723          769.902042   760.810229  0.001383126 
  792          770.075691   760.881037  0.001262626 
  773          770.246289   760.953248  0.001293661 
  806          770.413632   761.026853  0.001240695 
  782          770.577565   761.101839  0.001278772 
  804          770.73783    761.178195  0.001243781 
  729          770.894185   761.255909  0.001371742 
  746          771.046371   761.334969  0.001340483 
  769          771.194044   761.415364  0.00130039 
  818          771.336937   761.497082  0.001222494 
  807          771.474674   761.580109  0.001239157 
  736          771.607089   761.664434  0.001358696 
  727          771.733854   761.750043  0.001375516 
  759          771.854958   761.836925  0.001317523 
  754          771.970216   761.925067  0.00132626 
  804          772.079757   762.014455  0.001243781 
  748          772.183695   762.105076  0.001336898 
  796          772.282215   762.196918  0.001256281 
  768          772.375685   762.289966  0.001302083 
  784          772.464315   762.384208  0.00127551 
  812          772.548675   762.47963   0.001231527 
  743          772.628972   762.576218  0.001345895 
  767          772.705769   762.673959  0.001303781 
  821          772.779315   762.772838  0.001218027 
  724          772.849927   762.872842  0.001381215 
  750          772.917857   762.973957  0.001333333 
  777          772.983139   763.076169  0.001287001 
  766          773.045947   763.179463  0.001305483 
  766          773.106048   763.283826  0.001305483 
  779          773.163495   763.389243  0.001283697 
  775          773.217888   763.4957    0.001290323 
  806          773.269093   763.603182  0.001240695 
  793          773.316701   763.711676  0.001261034 
  772          773.360396   763.821166  0.001295337 
  787          773.399849   763.931638  0.001270648 
  825          773.434633   764.043079  0.001212121 
  750          773.464583   764.155472  0.001333333 
  762          773.489357   764.268805  0.001312336 
  810          773.50891    764.383062  0.001234568 
  756          773.523073   764.498228  0.001322751 
  758          773.531969   764.614291  0.001319261 
  780          773.535614   764.731234  0.001282051 
  755          773.534308   764.849044  0.001324503 
  766          773.52828    764.967706  0.001305483 
  761          773.517911   765.087206  0.00131406 
  796          773.503607   765.20753   0.001256281 
  790          773.485822   765.328663  0.001265823 
  724          773.465045   765.450591  0.001381215 
  727          773.441683   765.573301  0.001375516 
  765          773.41627    765.696778  0.00130719 
  757          773.389151   765.821009  0.001321004 
  865          773.36086    765.94598   0.001156069 
  795          773.331698   766.071676  0.001257862 
  800          773.302122   766.198085  0.00125   
  776          773.272456   766.325194  0.00128866 
  810          773.243107   766.452989  0.001234568 
  752          773.214455   766.581456  0.001329787 
  751          773.186808   766.710584  0.001331558 
  795          773.160665   766.840359  0.001257862 
  785          773.136354   766.970769  0.001273885 
  785          773.114366   767.101801  0.001273885 
  779          773.095081   767.233444  0.001283697 
  748          773.079002   767.365685  0.001336898 
  725          773.066493   767.498513  0.00137931 
  771          773.058042   767.631916  0.001297017 
  785          773.054038   767.765883  0.001273885 
  764          773.054832   767.900404  0.001308901 
  843          773.060839   768.035468  0.00118624 
  778          773.07234    768.171063  0.001285347 
  812          773.089662   768.307181  0.001231527 
  817          773.113044   768.443811  0.00122399 
  768          773.142738   768.580945  0.001302083 
  761          773.178915   768.718572  0.00131406 
  784          773.221755   768.856685  0.00127551 
  737          773.271419   768.995275  0.001356852 
  769          773.328028   769.134334  0.00130039 
  801          773.391716   769.273855  0.001248439 
  798          773.462586   769.41383   0.001253133 
  781          773.54078    769.554252  0.00128041 
  807          773.626359   769.695116  0.001239157 
  744          773.719498   769.836416  0.001344086 
  737          773.820286   769.978145  0.001356852 
  758          773.928878   770.1203    0.001319261 
  727          774.045411   770.262876  0.001375516 
  765          774.170057   770.405869  0.00130719 
  798          774.303006   770.549276  0.001253133 
  737          774.444426   770.693094  0.001356852 
  800          774.594555   770.837321  0.00125   
  742          774.753564   770.981955  0.001347709 
  818          774.921745   771.126995  0.001222494 
  773          775.099289   771.272441  0.001293661 
  783          775.286517   771.418293  0.001277139 
  770          775.483644   771.564551  0.001298701 
  788          775.691003   771.711218  0.001269036 
  730          775.908902   771.858296  0.001369863 
  811          776.137622   772.005787  0.001233046 
  783          776.377538   772.153696  0.001277139 
  796          776.628919   772.302026  0.001256281 
  751          776.892177   772.450783  0.001331558 
  741          777.167566   772.599973  0.001349528 
  776          777.455539   772.749602  0.00128866 
  799          777.75631    772.899678  0.001251564 
  769          778.070282   773.05021   0.00130039 
  738          778.39781    773.201207  0.001355014 
  787          778.739086   773.352679  0.001270648 
  774          779.094501   773.504636  0.00129199 
  748          779.464175   773.657092  0.001336898 
  778          779.848453   773.810059  0.001285347 
  775          780.247349   773.963551  0.001290323 
  761          780.661094   774.117583  0.00131406 
  744          781.089784   774.272171  0.001344086 
  804          781.533314   774.427331  0.001243781 
  815          781.99177    774.583083  0.001226994 
  789          782.464847   774.739444  0.001267427 
  777          782.952508   774.896436  0.001287001 
  817          783.454238   775.054079  0.00122399 
  779          783.969859   775.212397  0.001283697 
  793          784.49859    775.371413  0.001261034 
  801          785.039958   775.531152  0.001248439 
  747          785.593218   775.69164   0.001338688 
  805          786.157309   775.852905  0.001242236 
  813          786.731385   776.014975  0.001230012 
  774          787.314      776.17788   0.00129199 
  778          787.904037   776.341652  0.001285347 
  758          788.499711   776.506324  0.001319261 
  764          789.099607   776.67193   0.001308901 
  789          789.701701   776.838505  0.001267427 
  862          790.304117   777.006087  0.001160093 
  850          790.904925   777.174714  0.001176471 
  745          791.501748   777.344426  0.001342282 
  812          792.092653   777.515265  0.001231527 
  733          792.675005   777.687273  0.001364256 
  765          793.247321   777.860497  0.00130719 
  779          793.807123   778.034981  0.001283697 
  737          794.352705   778.210775  0.001356852 
  812          794.88231    778.387928  0.001231527 
  786          795.394417   778.566492  0.001272265 
  775          795.887906   778.746519  0.001290323 
  775          796.361619   778.928065  0.001290323 
  804          796.814858   779.111187  0.001243781 
  803          797.247131   779.295944  0.00124533 
  821          797.658083   779.482396  0.001218027 
  814          798.047375   779.670606  0.001228501 
  740          798.414946   779.860638  0.001351351 
  752          798.760554   780.05256   0.001329787 
  827          799.08419    780.246439  0.00120919 
  825          799.385705   780.442346  0.001212121 
  736          799.664873   780.640354  0.001358696 
  781          799.921485   780.840538  0.00128041 
  764          800.155288   781.042975  0.001308901 
  779          800.36595    781.247744  0.001283697 
  789          800.553318   781.454927  0.001267427 
  825          800.717183   781.664608  0.001212121 
  800          800.857367   781.876873  0.00125   
  755          800.974071   782.091811  0.001324503 
  843          801.067391   782.309511  0.00118624 
  790          801.137894   782.530069  0.001265823 
  821          801.186061   782.75358   0.001218027 
  848          801.212941   782.980142  0.001179245 
  808          801.219458   783.209856  0.001237624 
  795          801.20679    783.442827  0.001257862 
  759          801.176568   783.679159  0.001317523 
  806          801.130063   783.918963  0.001240695 
  822          801.069173   784.162351  0.001216545 
  776          800.995309   784.409436  0.00128866 
  797          800.910462   784.660336  0.001254705 
  832          800.816027   784.915172  0.001201923 
  769          800.714007   785.174066  0.00130039 
  809          800.605787   785.437145  0.001236094 
  765          800.492978   785.704539  0.00130719 
  835          800.377238   785.976379  0.001197605 
  825          800.259776   786.252801  0.001212121 
  809          800.142286   786.533943  0.001236094 
  786          800.025842   786.819947  0.001272265 
  797          799.912048   787.110959  0.001254705 
  786          799.801934   787.407126  0.001272265 
  855          799.696931   787.708601  0.001169591 
  793          799.59822    788.015538  0.001261034 
  775          799.506894   788.328097  0.001290323 
  773          799.424331   788.646439  0.001293661 
  831          799.351469   788.97073   0.001203369 
  763          799.289629   789.301139  0.001310616 
  752          799.239677   789.637839  0.001329787 
  817          799.202826   789.981008  0.00122399 
  796          799.179889   790.330826  0.001256281 
  805          799.171827   790.687476  0.001242236 
  787          799.179464   791.051148  0.001270648 
  781          799.203504   791.422033  0.00128041 
  770          799.244745   791.800328  0.001298701 
  817          799.303684   792.186234  0.00122399 
  849          799.380994   792.579954  0.001177856 
  788          799.477029   792.981697  0.001269036 
  856          799.592316   793.391676  0.001168224 
  820          799.727113   793.810109  0.001219512 
  857          799.881752   794.237216  0.001166861 
  808          800.056439   794.673225  0.001237624 
  801          800.251314   795.118364  0.001248439 
  791          800.46659    795.572871  0.001264223 
  827          800.702285   796.036983  0.00120919 
  834          800.958526   796.510946  0.001199041 
  798          801.235285   796.995009  0.001253133 
  841          801.532617   797.489425  0.001189061 
  808          801.850448   797.994454  0.001237624 
  799          802.188771   798.510358  0.001251564 
  798          802.54755    799.037408  0.001253133 
  787          802.926702   799.575877  0.001270648 
  818          803.326207   800.126043  0.001222494 
  825          803.745968   800.688191  0.001212121 
  808          804.185961   801.262612  0.001237624 
  802          804.645932   801.849598  0.001246883 
  809          805.126197   802.449452  0.001236094 
  816          805.62652    803.062478  0.00122549 
  784          806.146875   803.688989  0.00127551 
  817          806.687252   804.329301  0.00122399 
  780          807.247628   804.983737  0.001282051 

data_UX1nosand2_2_pwd_1
# Information for histogram 1: PWDR UX1nosand.ras sample 1
_pd_proc_ls_profile_function
;
Finger-Cox-Jephcoat function parameters U, V, W, X, Y, SH/L:
  peak variance(Gauss) = Utan(Th)^2^+Vtan(Th)+W:
  peak HW(Lorentz) = X/cos(Th)+Ytan(Th); SH/L = S/L+H/L
  U, V, W in (centideg)^2^, X & Y in centideg
    468.774, -197.239, 49.927, -0.116, 0.583, 0.002, 
;
_pd_block_id
   2024-01-22T10:54|UX1nosand2_2|JuanA.G.Carrio|RigakuCA2DM_hist_1

# Standard version of Instrument_Template template follows
#==============================================================================
# 9. INSTRUMENT CHARACTERIZATION

_exptl_special_details
; ?
;

# if regions of the data are excluded, the reason(s) are supplied here:
_pd_proc_info_excluded_regions
; ?
;

# The following item is used to identify the equipment used to record 
# the powder pattern when the diffractogram was measured at a laboratory 
# other than the authors' home institution, e.g. when neutron or synchrotron
# radiation is used.

_pd_instr_location
; ?
;
_pd_calibration_special_details           # description of the method used
                                          # to calibrate the instrument
; ?
;

_diffrn_source                    ?       
_diffrn_source_target             ?
_diffrn_source_type               ?
_diffrn_measurement_device_type   ?       
_diffrn_detector                  ?       
_diffrn_detector_type             ?       # make or model of detector

_pd_meas_scan_method              ?       # options are 'step', 'cont',
                                          # 'tof', 'fixed' or
                                          # 'disp' (= dispersive)
_pd_meas_special_details
;  ?
;

# The following two items identify the program(s) used (if appropriate).
_computing_data_collection        ?        
_computing_data_reduction         ?                   

# Describe any processing performed on the data, prior to refinement.
# For example: a manual Lp correction or a precomputed absorption correction
_pd_proc_info_data_reduction      ?

# The following item is used for angular dispersive measurements only.

_diffrn_radiation_monochromator   ?        

# The following items are used to define the size of the instrument.
# Not all distances are appropriate for all instrument types.

_pd_instr_dist_src/mono           ?
_pd_instr_dist_mono/spec          ?
_pd_instr_dist_src/spec           ?
_pd_instr_dist_spec/anal          ?
_pd_instr_dist_anal/detc          ?
_pd_instr_dist_spec/detc          ?

# 10. Specimen size and mounting information

# The next three fields give the specimen dimensions in mm.  The equatorial 
# plane contains the incident and diffracted beam.

_pd_spec_size_axial               ?       # perpendicular to 
                                          # equatorial plane

_pd_spec_size_equat               ?       # parallel to 
                                          # scattering vector 
                                          # in transmission

_pd_spec_size_thick               ?       # parallel to 
                                          # scattering vector 
                                          # in reflection

_pd_spec_mounting                         # This field should be
                                          # used to give details of the 
                                          # container.
; ?
;

_pd_spec_mount_mode               ?       # options are 'reflection' 
                                          # or 'transmission'
    
_pd_spec_shape                    ?       # options are 'cylinder' 
                                          # 'flat_sheet' or 'irregular'


loop_
     _atom_type_symbol
     _atom_type_scat_dispersion_real
     _atom_type_scat_dispersion_imag
     _atom_type_scat_dispersion_source
  H         0.000   0.000   https://subversion.xray.aps.anl.gov/pyGSAS/trunk/atmdata.py
  Al        0.213   0.246   https://subversion.xray.aps.anl.gov/pyGSAS/trunk/atmdata.py
  Ba       -1.050   8.459   https://subversion.xray.aps.anl.gov/pyGSAS/trunk/atmdata.py
  K         0.387   1.066   https://subversion.xray.aps.anl.gov/pyGSAS/trunk/atmdata.py
  N         0.031   0.018   https://subversion.xray.aps.anl.gov/pyGSAS/trunk/atmdata.py
  Na        0.135   0.124   https://subversion.xray.aps.anl.gov/pyGSAS/trunk/atmdata.py
  O         0.049   0.032   https://subversion.xray.aps.anl.gov/pyGSAS/trunk/atmdata.py
  Si        0.254   0.330   https://subversion.xray.aps.anl.gov/pyGSAS/trunk/atmdata.py

_diffrn_radiation_type  K\a~1,2~
loop_
   _diffrn_radiation_wavelength
   _diffrn_radiation_wavelength_wt
   _diffrn_radiation_wavelength_id
  1.54050         1.0             1     
  1.54430         0.5000          2     

# PHASE TABLE
loop_
   _pd_phase_id
   _pd_phase_block_id
   _pd_phase_mass_%
  0  2024-01-22T10:54|UX1nosand2_2|phase_0|JuanA.G.Carrio  0.892(4)
  1  2024-01-22T10:54|UX1nosand2_2|phase_1|JuanA.G.Carrio  0.108(4)
loop_
   _gsas_proc_phase_R_F_factor
   _gsas_proc_phase_R_Fsqd_factor
   _gsas_proc_phase_id
   _gsas_proc_phase_block_id
    0.10403  0.19903  0  2024-01-22T10:54|UX1nosand2_2|phase_0|JuanA.G.Carrio
    0.29315  0.70732  1  2024-01-22T10:54|UX1nosand2_2|phase_1|JuanA.G.Carrio
_pd_proc_ls_prof_R_factor     0.06675
_pd_proc_ls_prof_wR_factor    0.09857
_gsas_proc_ls_prof_R_B_factor   0.09452
_gsas_proc_ls_prof_wR_B_factor  0.12351
_pd_proc_ls_prof_wR_expected  0.02792
_refine_ls_goodness_of_fit_all  3.53
_diffrn_radiation_probe  x-ray
_diffrn_radiation_polarisn_ratio  0.7000
_pd_proc_ls_background_function
;
Background function: "chebyschev-1" function with 18 terms:
    976.273, 136.051, -253.932, 141.906, -53.772, -93.755, 66.798, 
    -31.108, -25.749, 32.253, 4.946, -54.391, 18.435, 21.088, 
    -23.833, -16.050, 42.601, -5.897, 
;
_diffrn_ambient_temperature  300
_diffrn_ambient_pressure  100

# STRUCTURE FACTOR TABLE
loop_
   _pd_refln_phase_id
   _refln_index_h
   _refln_index_k
   _refln_index_l
   _refln_F_squared_meas
   _refln_F_squared_calc
   _refln_phase_calc
   _refln_d_spacing
   _gsas_i100_meas
  0  1    0    0    624.3000   591.6611   180.0   4.26237  28.35  
  0  1    0    1    3616.3471  3395.9297  60.0    3.34808  100.00 
  0  1    0    -1   2273.0364  2134.4942  -60.0   3.34808  62.85  
  0  1    1    0    520.3015   561.8509   -179.3  2.46088  7.57   
  0  1    0    2    163.2236   150.3146   -60.0   2.28392  2.03   
  0  1    0    -2   748.7685   689.5501   -120.0  2.28392  9.31   
  0  1    1    1    184.1029   220.3250   128.9   2.24003  4.39   
  0  2    0    0    1315.7483  704.6065   0.0     2.13118  14.13  
  0  2    0    -1   306.3594   359.6975   -60.0   1.98288  2.82   
  0  2    0    1    170.7708   200.5026   -120.0  1.98288  1.57   
  0  1    1    2    1145.9554  879.1570   80.5    1.82031  17.62  
  0  0    0    3    487.1804   273.1537   0.0     1.80335  1.22   
  0  2    0    2    864.4722   739.5302   -60.0   1.67404  5.57   
  0  2    0    -2   288.2062   246.5518   -120.0  1.67404  1.86   
  0  1    0    -3   191.6738   215.0313   180.0   1.66082  1.21   
  0  1    0    3    269.2223   302.0300   0.0     1.66082  1.71   
  0  2    1    0    53.7948    69.9389    98.5    1.61102  0.64   
  0  2    1    -1   483.3163   437.9362   154.1   1.54402  5.26   
  0  2    1    1    582.6761   527.9668   3.1     1.54402  6.34   
  0  1    1    3    399.2832   403.8847   -161.3  1.45459  3.85   
  0  3    0    0    194.7049   26.7657    180.0   1.42079  0.90   
  0  2    1    -2   48.4098    48.5914    -15.3   1.38414  0.42   
  0  2    1    2    607.4994   609.7783   83.1    1.38414  5.31   
  0  2    0    -3   31.8813    27.5908    -0.0    1.37664  0.14   
  0  2    0    3    1833.7554  1586.9727  0.0     1.37664  7.94   
  0  3    0    -1   1044.8116  833.0352   -60.0   1.37419  4.51   
  0  3    0    1    1502.3738  1197.8525  -120.0  1.37419  6.48   
  0  1    0    -4   200.9024   139.1802   -60.0   1.28917  0.77   
  0  1    0    4    465.8229   322.7106   60.0    1.28917  1.78   
  0  3    0    -2   288.4684   137.6595   -120.0  1.25784  1.06   
  0  3    0    2    1348.2572  643.3995   -60.0   1.25784  4.95   
  0  2    2    0    399.6036   526.4587   64.2    1.23044  1.41   
  0  2    1    -3   4.2620     3.8952     3.1     1.20143  0.03   
  0  2    1    3    799.4509   730.6469   164.7   1.20143  5.44   
  0  2    2    1    38.3260    26.7008    -18.9   1.19980  0.26   
  0  1    1    4    326.5022   376.5194   -169.7  1.18529  2.18   
  0  3    1    0    693.1160   512.2505   -101.0  1.18217  4.60   
  0  3    1    -1   198.6212   224.9825   170.9   1.15492  1.28   
  0  3    1    1    349.4163   395.7913   71.3    1.15492  2.25   
  0  2    0    4    715.4868   697.5597   60.0    1.14196  2.26   
  0  2    0    -4   13.3639    13.0290    -60.0   1.14196  0.04   
  1  0    0    2    9544.9158  1893.3167  0.0     9.90256  0.21   
  1  0    0    4    5016.5752  1176.7689  0.0     4.95128  0.03   
  1  2    0    0    311.4280   82.4056    180.0   4.44946  0.00   
  1  1    1    0    254.1489   91.4064    180.0   4.38954  0.00   
  1  1    1    -1   7.2439     3.3945     0.0     4.33843  0.00   
  1  2    0    -2   1779.1034  1882.0671  180.0   4.24742  0.01   
  1  1    1    1    2.9245     3.2251     -0.0    4.23454  0.00   
  1  1    1    -2   136.6249   419.5153   0.0     4.10104  0.00   
  1  1    1    2    9.9206     161.4932   -180.0  3.93031  0.00   
  1  2    0    2    37.3936    540.8425   -180.0  3.89289  0.00   
  1  1    1    -3   333.0611   1617.4398  180.0   3.75595  0.00   
  1  1    1    3    2160.8735  3058.5474  -0.0    3.56229  0.01   
  1  2    0    -4   2200.6891  5342.4475  0.0     3.51916  0.01   
  1  1    1    -4   4780.1511  3479.8741  0.0     3.38231  0.02   
  1  0    0    6    17249.1655 7101.7245  -0.0    3.30085  0.04   
  1  1    1    4    21104.8478 5091.0309  0.0     3.19490  0.09   
  1  2    0    4    426.7502   3384.5266  -0.0    3.13330  0.00   
  1  1    1    -5   8201.1776  2968.8834  -0.0    3.02839  0.03   
  1  1    1    5    345.2787   2773.5072  180.0   2.86026  0.00   
  1  2    0    -6   1365.6808  4954.9333  -180.0  2.81209  0.00   
  1  1    1    -6   15563.1233 3512.4597  -180.0  2.71400  0.05   
  1  3    1    -1   408.0775   190.1896   -0.0    2.56907  0.00   
  1  1    1    6    3169.3258  1492.8560  -180.0  2.56836  0.01   
  1  3    1    0    3626.4792  1262.5951  -0.0    2.55721  0.01   
  1  3    1    -2   4201.9233  2683.9093  180.0   2.53835  0.01   
  1  0    2    0    704.7076   446.6144   0.0     2.52307  0.00   
  1  2    0    6    8165.9915  9933.9199  -180.0  2.51478  0.01   
  1  3    1    1    3270.6651  2890.6671  -0.0    2.50447  0.01   
  1  0    2    1    3280.3380  2520.6774  -180.0  2.50285  0.01   
  1  0    0    8    7111.9873  6585.0195  -180.0  2.47564  0.01   
  1  3    1    -3   847.4513   1056.0218  -0.0    2.46939  0.00   
  1  1    1    -7   249.9520   197.4851   0.0     2.44276  0.00   
  1  0    2    2    5947.5377  5052.8305  0.0     2.44496  0.01   
  1  3    1    2    1066.0678  245.0699   -0.0    2.41800  0.00   
  1  3    1    -4   8609.1277  7433.1004  -180.0  2.37104  0.02   
  1  0    2    3    3620.4181  1590.7533  180.0   2.35681  0.01   
  1  1    1    7    6225.6095  5007.7217  -0.0    2.31833  0.01   
  1  3    1    3    4346.8426  3551.5445  -0.0    2.30791  0.01   
  1  2    0    -8   36.0242    33.2671    -180.0  2.27884  0.00   
  1  3    1    -5   3967.1608  5825.4398  -0.0    2.25380  0.01   
  1  0    2    4    546.9016   897.3273   0.0     2.24803  0.00   
  1  4    0    -2   4385.8870  8751.9272  -180.0  2.22670  0.00   
  1  4    0    0    6365.3731  14531.1738 0.0     2.22473  0.01   
  1  1    1    -8   1467.1536  2771.7140  0.0     2.21129  0.00   
  1  2    2    -1   4719.8909  17653.7168 -0.0    2.19524  0.01   
  1  2    2    0    2122.1185  7989.0371  0.0     2.19477  0.00   
  1  3    1    4    3171.2583  12077.8858 0.0     2.18454  0.01   
  1  2    2    -2   116.5188   120.5177   -0.0    2.16922  0.00   
  1  2    2    1    4486.9820  3974.0900  180.0   2.16785  0.01   
  1  3    1    -6   33115.5034 16348.3851 -180.0  2.12742  0.06   
  1  4    0    -4   11231.5676 5491.6477  -0.0    2.12371  0.01   
  1  0    2    5    31210.3773 15499.4400 180.0   2.12803  0.06   
  1  2    2    -3   1429.3583  654.1922   -180.0  2.11940  0.00   
  1  4    0    2    2899.5995  1286.9363  0.0     2.11858  0.00   
  1  2    2    2    1723.4275  718.2082   -0.0    2.11727  0.00   
  1  1    1    8    5444.7817  820.1009   0.0     2.10529  0.01   
  1  2    0    8    2047.2688  74.9400    180.0   2.06378  0.00   
  1  3    1    5    73793.1280 11363.9159 180.0   2.05651  0.13   
  1  2    2    -4   20.5825    3.5127     -180.0  2.05052  0.00   
  1  2    2    3    800.3106   105.6348   0.0     2.04782  0.00   
  1  1    1    -9   1776.6891  2671.4739  -0.0    2.01403  0.00   
  1  0    2    6    789.9443   2286.5601  -180.0  2.00455  0.00   
  1  3    1    -7   4416.5249  8258.1923  180.0   1.99946  0.01   
  1  0    0    10   29880.0535 34748.1815 180.0   1.98051  0.02   
  1  2    2    -5   2.3016     14.5265    -180.0  1.96822  0.00   
  1  2    2    4    387.5048   3381.0954  -180.0  1.96515  0.00   
  1  4    0    -6   152.9768   1833.5802  0.0     1.95308  0.00   
  1  4    0    4    318.2246   4150.8701  180.0   1.94644  0.00   
  1  3    1    6    46.9082    607.4254   -0.0    1.93004  0.00   
  1  1    1    9    143.2478   1305.7248  -0.0    1.92350  0.00   
  1  2    0    -10  325.9333   3247.1728  -180.0  1.89299  0.00   
  1  0    2    7    44.3529    213.2245   180.0   1.88308  0.00   
  1  2    2    -6   375.4161   597.1642   0.0     1.87798  0.00   
  1  3    1    -8   2933.6654  2075.8890  180.0   1.87509  0.00   
  1  2    2    5    7356.5600  4733.8684  -0.0    1.87472  0.01   
  1  1    1    -10  785.4316   473.0069   -0.0    1.84538  0.00   
  1  3    1    7    366.0756   225.1566   180.0   1.80907  0.00   
  1  2    2    -7   7938.8325  2362.5950  -0.0    1.78444  0.01   
  1  2    2    6    641.2743   227.7786   0.0     1.78114  0.00   
  1  1    1    10   75.3980    38.2151    0.0     1.76766  0.00   
  1  0    2    8    164.2548   83.7856    -180.0  1.76707  0.00   
  1  4    0    -8   5444.4381  3741.9779  -180.0  1.75958  0.00   
  1  3    1    -9   32.1685    18.6493    180.0   1.75736  0.00   
  1  4    0    6    1404.5016  431.0196   180.0   1.75279  0.00   
  1  2    0    10   2068.3058  591.2770   180.0   1.73593  0.00   
  1  1    1    -11  352.0591   58.9645    -180.0  1.70038  0.00   
  1  3    1    8    5.0025     1.4003     0.0     1.69576  0.00   
  1  2    2    -8   2870.6125  1422.6697  -180.0  1.69115  0.00   
  1  5    1    -1   2279.6447  1474.3983  -0.0    1.68810  0.00   
  1  5    1    -2   1043.7174  745.5922   -0.0    1.68558  0.00   
  1  2    2    7    120.4292   78.6232    0.0     1.68791  0.00   
  1  5    1    0    1491.8906  1603.2434  0.0     1.67845  0.00   
  1  4    2    -1   237.8671   219.5240   180.0   1.67506  0.00   
  1  5    1    -3   3001.5437  2250.0232  -180.0  1.67104  0.00   
  1  4    2    -2   1751.4940  1326.1330  0.0     1.66952  0.00   
  1  4    2    0    2022.5783  1569.3984  180.0   1.66868  0.00   
  1  0    2    9    804.9534   826.9581   -180.0  1.65841  0.00   
  1  5    1    1    449.2426   432.8111   180.0   1.65723  0.00   
  1  4    2    -3   1129.1083  707.5003   180.0   1.65240  0.00   
  1  1    3    0    101.0958   66.2451    -180.0  1.65278  0.00   
  1  0    0    12   9363.8824  4505.0675  -0.0    1.65043  0.01   
  1  4    2    1    8142.4879  4126.7227  -180.0  1.65079  0.01   
  1  3    1    -10  7115.3458  2304.2782  -180.0  1.64782  0.01   
  1  1    3    -1   1358.5815  615.2618   -0.0    1.65001  0.00   
  1  5    1    -4   214.1564   49.0627    180.0   1.64540  0.00   
  1  1    3    1    242.8089   47.9042    -0.0    1.64412  0.00   
  1  1    3    -2   1087.0987  182.4880   180.0   1.63598  0.00   
  1  1    1    11   450.7838   79.5799    -0.0    1.63322  0.00   
  1  5    1    2    48.7199    9.7861     -0.0    1.62573  0.00   
  1  4    2    -4   63.1875    13.3746    0.0     1.62476  0.00   
  1  1    3    2    3741.6987  801.6488   0.0     1.62455  0.00   
  1  4    2    2    67.0602    16.3217    -180.0  1.62246  0.00   
  1  5    1    -5   142.7379   177.4111   -180.0  1.61015  0.00   
  1  2    0    -12  38.5756    45.8731    -0.0    1.60964  0.00   
  1  1    3    -3   307.7835   402.1420   -0.0    1.61152  0.00   
  1  2    2    -9   2873.8847  1796.5589  -0.0    1.60056  0.00   
  1  2    2    8    122.3117   84.3348    180.0   1.59745  0.00   
  1  1    3    3    1942.4811  1301.8456  0.0     1.59521  0.00   
  1  3    1    9    1448.0648  886.3895   180.0   1.59101  0.00   
  1  4    2    -5   1795.1492  1193.8851  -0.0    1.58815  0.00   
  1  5    1    3    20.8338    16.4860    -180.0  1.58570  0.00   
  1  4    2    3    393.4895   319.7267   -180.0  1.58529  0.00   
  1  1    3    -4   4141.5214  3626.3816  180.0   1.57801  0.00   
  1  1    1    -12  299.1979   247.7311   180.0   1.57488  0.00   
  1  4    0    -10  7057.5171  6034.2938  180.0   1.57289  0.00   
  1  5    1    -6   2417.8664  2762.6003  180.0   1.56717  0.00   
  1  4    0    8    1561.6436  1805.9480  -0.0    1.56665  0.00   
  1  0    2    10   77.8708    63.8855    -180.0  1.55788  0.00   
  1  1    3    4    235.4280   192.4339   0.0     1.55767  0.00   
  1  3    1    -11  257.2573   322.8672   180.0   1.54698  0.00   
  1  4    2    -6   1187.9244  1128.7967  -180.0  1.54443  0.00   
  1  4    2    4    1070.6430  756.0218   0.0     1.54114  0.00   
  1  5    1    4    9404.7155  6124.8371  0.0     1.53911  0.01   
  1  1    3    -5   2117.3892  1310.9366  0.0     1.53717  0.00   
  1  5    1    -7   73.8491    30.8539    0.0     1.51846  0.00   
  1  1    1    12   2.1619     1.0628     -0.0    1.51645  0.00   
  1  2    2    -10  3248.7249  1893.9492  -180.0  1.51419  0.00   
  1  1    3    5    29.5556    17.6041    -0.0    1.51375  0.00   
  1  2    2    9    5520.6064  3023.0883  180.0   1.51125  0.01   
  1  4    2    -7   395.2256   361.8046   180.0   1.49553  0.00   
  1  3    1    10   1367.6628  1411.6098  -180.0  1.49495  0.00   
  1  6    0    -2   2965.3186  3941.2513  180.0   1.49243  0.00   
  1  2    0    12   83.4672    109.7807   180.0   1.49188  0.00   
  1  4    2    5    3315.9530  4372.2765  180.0   1.49194  0.00   
  1  1    3    -6   131.8331   160.6011   -0.0    1.49082  0.00   
  1  5    1    5    325.0748   244.6899   180.0   1.48792  0.00   
  1  6    0    0    906.2704   275.1802   180.0   1.48315  0.00   
  1  6    0    -4   6.6077     9.2722     180.0   1.46849  0.00   
  1  5    1    -8   499.6291   1035.9729  0.0     1.46592  0.00   
  1  1    1    -13  543.1740   1159.4876  -0.0    1.46552  0.00   
  1  0    2    11   684.9042   1457.2271  0.0     1.46557  0.00   
  1  3    3    -1   1491.7381  3210.0411  0.0     1.46539  0.00   
  1  1    3    6    1028.7958  2229.9489  -0.0    1.46526  0.00   
  1  3    3    0    64.0694    144.8758   180.0   1.46318  0.00   
  1  3    3    -2   603.6556   1128.7955  -0.0    1.45962  0.00   
  1  3    1    -12  36.7061    37.6389    -0.0    1.45473  0.00   
  1  3    3    1    137.1965   123.8670   -0.0    1.45309  0.00   
  1  3    3    -3   1320.1863  1213.2151  -0.0    1.44614  0.00   
  1  4    2    -8   110.9213   81.0085    -0.0    1.44327  0.00   
  1  6    0    2    66.1120    44.2057    180.0   1.44243  0.00   
  1  1    3    -7   403.2455   229.7420   -180.0  1.44074  0.00   
  1  4    2    6    432.6314   229.2947   -180.0  1.43951  0.00   
  1  3    3    2    679.6735   357.8578   0.0     1.43561  0.00   
  1  2    2    -11  2472.7401  1338.9265  180.0   1.43289  0.00   
  1  5    1    6    963.1045   522.9038   0.0     1.43395  0.00   
  1  2    2    10   7717.3758  3601.0087  -180.0  1.43013  0.01   
  1  3    3    -4   86.6948    24.4701    -180.0  1.42559  0.00   
  1  6    0    -6   1550.8628  216.9476   180.0   1.41581  0.00   
  1  0    0    14   529.4106   86.3684    -180.0  1.41465  0.00   
  1  1    1    13   215.0272   36.8305    0.0     1.41434  0.00   
  1  5    1    -9   221.3777   66.2730    -0.0    1.41126  0.00   
  1  1    3    7    4561.5546  844.1048   0.0     1.41389  0.00   
  1  3    3    3    1669.6395  478.5243   -0.0    1.41151  0.00   
  1  4    0    -12  1864.8505  1091.8345  0.0     1.40604  0.00   
  1  3    1    11   3173.2689  1631.4347  180.0   1.40727  0.00   
  1  4    0    10   7581.9397  6666.9458  180.0   1.40060  0.00   
  1  3    3    -5   439.1702   411.0364   0.0     1.39886  0.00   
  1  2    0    -14  1334.4182  1169.1125  180.0   1.39583  0.00   
  1  4    2    -9   114.3014   130.7557   -0.0    1.38925  0.00   
  1  1    3    -8   2187.7377  2621.0070  180.0   1.38851  0.00   
  1  4    2    7    58.9515    65.3928    -180.0  1.38542  0.00   
  1  0    2    12   3659.5951  3285.8697  -180.0  1.38118  0.00   
  1  3    3    4    2.4336     2.1945     0.0     1.38182  0.00   
  1  5    1    7    464.6631   419.8496   0.0     1.37873  0.00   
  1  6    0    4    5318.1568  4706.3743  0.0     1.37743  0.00   
  1  3    1    -13  4405.0091  3036.5558  180.0   1.37061  0.00   
  1  1    1    -14  71.8941    46.3363    -180.0  1.36958  0.00   
  1  3    3    -6   618.3055   309.3741   -0.0    1.36701  0.00   
  1  1    3    8    1085.8263  396.0824   180.0   1.36109  0.00   
  1  5    1    -10  326.5347   278.9446   180.0   1.35590  0.00   
  1  2    2    -12  308.0139   209.7139   180.0   1.35700  0.00   
  1  2    2    11   4865.8270  5239.5580  -0.0    1.35444  0.00   
  1  3    3    5    1026.3494  911.3659   -180.0  1.34764  0.00   
  1  6    0    -8   2052.7791  1944.6843  0.0     1.34301  0.00   
  1  4    2    -10  103.6526   225.7767   -0.0    1.33476  0.00   
  1  1    3    -9   343.1628   675.1357   0.0     1.33547  0.00   
  1  3    3    -7   368.9779   1034.2280  180.0   1.33120  0.00   
  1  4    2    8    0.0579     0.1641     -0.0    1.33095  0.00   
  1  3    1    12   800.7028   2286.2906  -180.0  1.32740  0.00   
  1  1    1    14   208.5432   448.2879   -180.0  1.32446  0.00   
  1  5    1    8    61.6324    117.3224   0.0     1.32348  0.00   
  1  3    3    6    515.1784   805.0978   0.0     1.31010  0.00   
  1  1    3    9    2.8595     4.9003     180.0   1.30805  0.00   
  1  2    0    14   2332.1807  2530.2056  -180.0  1.30505  0.00   
  1  0    2    13   1229.6302  1006.4470  -0.0    1.30417  0.00   
  1  5    1    -11  4894.6912  1654.6546  180.0   1.30092  0.00   
  1  6    0    6    931.7095   279.5223   -0.0    1.29763  0.00   
  1  3    1    -14  619.4262   416.0970   0.0     1.29403  0.00   
  1  3    3    -8   28.0608    24.1677    -0.0    1.29251  0.00   
  1  2    2    -13  6258.4291  4165.2116  0.0     1.28656  0.00   
  1  1    1    -15  182.0100   133.5228   0.0     1.28487  0.00   
  1  6    2    -2   35.8903    26.9846    -180.0  1.28454  0.00   
  1  6    2    -1   5092.1744  3909.8311  -0.0    1.28425  0.00   
  1  2    2    12   358.3804   276.6113   180.0   1.28418  0.00   
  1  1    3    -10  123.7765   103.8713   180.0   1.28266  0.00   
  1  4    2    -11  1483.7162  1170.0606  180.0   1.28084  0.00   
  1  6    2    -3   2011.2647  1332.8904  180.0   1.27945  0.00   
  1  6    2    0    864.2996   500.1539   180.0   1.27860  0.00   
  1  4    2    9    1418.0831  627.9661   -180.0  1.27709  0.00   
  1  6    2    -4   5.3815     2.2116     180.0   1.26917  0.00   
  1  3    3    7    4310.8976  1482.1056  180.0   1.27028  0.00   
  1  5    1    9    172.8578   71.5533    180.0   1.26913  0.00   
  1  6    2    1    1804.8601  972.8232   -0.0    1.26780  0.00   
  1  4    0    -14  3580.9330  4035.4852  -180.0  1.26204  0.00   
  1  6    0    -10  1961.4512  1324.4967  -0.0    1.25951  0.00   
  1  0    4    0    3264.8192  3428.6750  180.0   1.26154  0.00   
  1  0    4    1    1235.9766  741.1969   -180.0  1.25899  0.00   
  1  4    0    12   3151.5251  1399.0190  -0.0    1.25739  0.00   
  1  6    2    -5   12.6790    4.8338     0.0     1.25409  0.00   
  1  1    3    10   162.5864   61.5445    0.0     1.25569  0.00   
  1  3    1    13   1604.9972  601.2118   180.0   1.25468  0.00   
  1  3    3    -9   1839.3202  858.5075   180.0   1.25198  0.00   
  1  6    2    2    0.0758     0.0341     180.0   1.25224  0.00   
  1  0    4    2    286.8392   146.8031   180.0   1.25142  0.00   
  1  5    1    -12  11.7738    11.3306    180.0   1.24716  0.00   
  1  1    1    15   916.7604   920.0725   -0.0    1.24484  0.00   
  1  7    1    -2   399.8713   407.4804   180.0   1.24058  0.00   
  1  7    1    -1   301.1255   334.9281   -0.0    1.23907  0.00   
  1  7    1    -3   2441.7339  3282.5599  -0.0    1.23724  0.00   
  1  0    0    16   2.5759     3.2249     180.0   1.23782  0.00   
  1  0    4    3    771.2709   854.7575   180.0   1.23912  0.00   
  1  6    2    -6   60.2847    113.1969   180.0   1.23470  0.00   
  1  0    2    14   23.5493    46.1840    -0.0    1.23393  0.00   
  1  7    1    0    715.7189   1342.8496  0.0     1.23276  0.00   
  1  6    2    3    787.4696   1426.7581  -0.0    1.23243  0.00   
  1  2    0    -16  1.5202     1.8667     -180.0  1.23004  0.00   
  1  1    3    -11  444.5827   632.7254   0.0     1.23088  0.00   
  1  7    1    -4   28.0481    29.8953    -180.0  1.22917  0.00   
  1  4    2    -12  221.4515   206.1174   -180.0  1.22821  0.00   
  1  3    3    8    122.7831   129.9231   -180.0  1.22912  0.00   
  1  5    3    -1   68.3240    50.3747    -0.0    1.22620  0.00   
  1  3    1    -15  57.9435    34.9221    180.0   1.22428  0.00   
  1  5    3    -2   2454.4673  1630.5473  180.0   1.22523  0.00   
  1  4    2    10   1149.7652  713.4526   -0.0    1.22457  0.00   
  1  2    2    -14  511.1322   240.8435   -180.0  1.22138  0.00   
  1  7    1    1    11.0778    5.3826     -180.0  1.22186  0.00   
  1  5    3    0    1929.3572  983.0475   0.0     1.22248  0.00   
  1  0    4    4    1361.0717  693.5266   -180.0  1.22248  0.00   
  1  5    3    -3   751.1628   333.3090   -0.0    1.21961  0.00   
  1  2    2    13   859.2702   380.1448   -180.0  1.21919  0.00   
  1  7    1    -5   1793.6100  821.7974   -0.0    1.21663  0.00   
  1  5    1    10   36.7453    16.9666    -0.0    1.21636  0.00   
  1  5    3    1    162.9023   84.6548    -180.0  1.21421  0.00   
  1  6    2    -7   591.4997   436.2650   180.0   1.21162  0.00   
  1  2    4    -1   2074.0065  1122.8465  180.0   1.21378  0.00   
  1  2    4    0    104.6929   57.1542    -0.0    1.21370  0.00   
  1  6    0    8    6074.5184  4415.9939  -0.0    1.21170  0.00   
  1  3    3    -10  677.7196   621.6694   -0.0    1.21050  0.00   
  1  1    1    -16  1564.8957  1711.2566  0.0     1.20962  0.00   
  1  5    3    -4   1555.2525  1728.6557  180.0   1.20953  0.00   
  1  6    2    4    50.0612    61.3923    0.0     1.20900  0.00   
  1  2    4    -2   1078.3999  1247.3605  0.0     1.20932  0.00   
  1  2    4    1    518.5493   626.3024   0.0     1.20909  0.00   
  1  7    1    2    124.5075   200.4403   -0.0    1.20675  0.00   
  1  1    3    11   40.9572    64.9379    0.0     1.20467  0.00   
  1  7    1    -6   1076.4867  775.9981   -180.0  1.20005  0.00   
  1  5    3    2    2012.5381  1923.5638  0.0     1.20166  0.00   
  1  0    4    5    25.5037    26.3542    -180.0  1.20205  0.00   
  1  2    4    -3   1187.6759  915.5837   -0.0    1.20048  0.00   
  1  2    4    2    3413.8354  2478.8416  0.0     1.20010  0.00   
  1  5    1    -13  178.4107   101.9436   0.0     1.19518  0.00   
  1  5    3    -5   645.7173   366.5408   0.0     1.19532  0.00   
  1  7    1    3    1382.2093  1974.9067  -0.0    1.18788  0.00   
  1  3    1    14   3191.0656  4494.1351  -180.0  1.18843  0.00   
  1  6    2    -8   8.9472     10.6414    180.0   1.18552  0.00   
  1  2    4    -4   210.9724   300.2313   0.0     1.18754  0.00   
  1  3    3    9    2276.7280  3229.1639  -180.0  1.18743  0.00   
  1  2    4    3    118.9991   165.3551   180.0   1.18702  0.00   
  1  5    3    3    441.1860   503.6609   0.0     1.18522  0.00   
  1  6    2    5    2340.8551  1841.6213  -0.0    1.18262  0.00   
  1  7    1    -7   1958.0692  1145.1668  -180.0  1.17991  0.00   
  1  1    3    -12  1131.4346  701.5707   0.0     1.18068  0.00   
  1  4    2    -13  33.2153    18.8743    180.0   1.17739  0.00   
  1  5    3    -6   442.3425   251.0914   -0.0    1.17742  0.00   
  1  0    4    6    17.7007    9.9037     180.0   1.17841  0.00   
  1  6    0    -12  7012.4538  5112.5183  0.0     1.17305  0.00   
  1  1    1    16   128.8847   91.8734    0.0     1.17390  0.00   
  1  4    2    11   158.5006   112.9947   0.0     1.17390  0.00   
  1  2    4    -5   5464.4881  3692.9628  0.0     1.17089  0.00   
  1  0    2    15   7270.4883  4537.4351  -0.0    1.16984  0.00   
  1  3    3    -11  2348.3269  1343.5805  -180.0  1.16878  0.00   
  1  2    4    4    5.2224     3.3646     0.0     1.17025  0.00   
  1  7    1    4    427.0074   195.0220   0.0     1.16581  0.00   
  1  5    1    11   20.7087    9.3758     180.0   1.16562  0.00   
  1  5    3    4    2012.5466  903.0918   180.0   1.16538  0.00   
  1  3    1    -16  2119.5479  1322.3016  0.0     1.16072  0.00   
  1  2    2    -15  7.9307     4.5206     180.0   1.16119  0.00   
  1  2    2    14   450.4403   400.7839   -0.0    1.15916  0.00   
  1  7    1    -8   454.6449   592.2719   180.0   1.15678  0.00   
  1  6    2    -9   306.6770   393.5525   180.0   1.15707  0.00   
  1  2    0    16   63.9190    69.3745    -0.0    1.15826  0.00   
  1  5    3    -7   1091.9072  1425.9725  -180.0  1.15634  0.00   
  1  1    3    12   149.0271   182.1482   180.0   1.15545  0.00   
  1  6    2    6    313.9723   298.4015   0.0     1.15396  0.00   
  1  0    4    7    3154.2578  2106.4436  -180.0  1.15219  0.00   
  1  2    4    -6   912.3258   491.5762   -0.0    1.15102  0.00   
  1  2    4    5    7900.6532  3795.4602  180.0   1.15027  0.00   
  1  5    1    -14  3020.3259  1569.2917  -0.0    1.14535  0.00   
  1  3    3    10   417.5603   199.2757   -0.0    1.14585  0.00   
  1  1    1    -17  10.9094    10.0949    -180.0  1.14239  0.00   
  1  5    3    5    610.0741   540.4600   -180.0  1.14268  0.00   
  1  4    0    -16  1.9365     1.9780     180.0   1.13942  0.00   
  1  7    1    5    1269.1357  1316.6974  180.0   1.14113  0.00   
_reflns_number_total  364
_reflns_d_resolution_low    9.903
_reflns_d_resolution_high   1.139

# POWDER DATA TABLE
_pd_meas_2theta_range_min  3.00000
_pd_meas_2theta_range_max  85.00000
_pd_meas_2theta_range_inc  0.01000
_pd_meas_number_of_points  8201

loop_
   _pd_meas_intensity_total
   _pd_calc_intensity_total
   _pd_proc_intensity_bkg_calc
   _pd_proc_ls_weight
  599          621.67541    621.66982   0.001669449 
  596          617.70185    617.69625   0.001677852 
  567          613.8001     613.79448   0.001763668 
  572          609.96932    609.96368   0.001748252 
  588          606.20868    606.20302   0.00170068 
  598          602.51734    602.51166   0.001672241 
  605          598.89449    598.88879   0.001652893 
  550          595.33932    595.3336    0.001818182 
  563          591.85102    591.84528   0.001776199 
  568          588.4288     588.42304   0.001760563 
  573          585.07185    585.06608   0.001745201 
  564          581.77941    581.77362   0.00177305 
  575          578.55069    578.54488   0.00173913 
  557          575.38492    575.37909   0.001795332 
  549          572.28135    572.27549   0.001821494 
  555          569.2392     569.23332   0.001801802 
  560          566.25773    566.25184   0.001785714 
  583          563.33621    563.33029   0.001715266 
  545          560.47389    560.46795   0.001834862 
  549          557.67004    557.66408   0.001821494 
  552          554.92394    554.91796   0.001811594 
  578          552.23487    552.22887   0.001730104 
  551          549.60212    549.5961    0.001814882 
  539          547.02499    547.01895   0.001855288 
  532          544.50278    544.49672   0.001879699 
  569          542.0348     542.02872   0.001757469 
  536          539.62036    539.61426   0.001865672 
  528          537.25879    537.25266   0.001893939 
  541          534.94941    534.94326   0.001848429 
  504          532.69155    532.68538   0.001984127 
  508          530.48456    530.47836   0.001968504 
  519          528.32777    528.32156   0.001926782 
  514          526.22055    526.21431   0.001945525 
  520          524.16225    524.15599   0.001923077 
  497          522.15223    522.14594   0.002012072 
  504          520.18986    520.18355   0.001984127 
  507          518.27452    518.26819   0.001972387 
  516          516.40559    516.39923   0.001937984 
  508          514.58245    514.57607   0.001968504 
  504          512.8045     512.7981    0.001984127 
  524          511.07113    511.06471   0.001908397 
  492          509.38175    509.37531   0.00203252 
  498          507.73578    507.72931   0.002008032 
  469          506.13262    506.12612   0.002132196 
  511          504.57169    504.56517   0.001956947 
  511          503.05242    503.04588   0.001956947 
  521          501.57424    501.56768   0.001919386 
  515          500.1366     500.13001   0.001941748 
  494          498.73892    498.73231   0.002024291 
  508          497.38067    497.37403   0.001968504 
  524          496.06128    496.05462   0.001908397 
  481          494.78023    494.77354   0.002079002 
  484          493.53697    493.53026   0.002066116 
  506          492.33097    492.32423   0.001976285 
  519          491.16171    491.15495   0.001926782 
  525          490.02866    490.02187   0.001904762 
  485          488.93131    488.9245    0.002061856 
  512          487.86915    487.86231   0.001953125 
  481          486.84167    486.83481   0.002079002 
  491          485.84837    485.84148   0.00203666 
  459          484.88876    484.88184   0.002178649 
  481          483.96234    483.9554    0.002079002 
  464          483.06862    483.06165   0.002155172 
  514          482.20713    482.20014   0.001945525 
  450          481.37739    481.37037   0.002222222 
  496          480.57893    480.57188   0.002016129 
  488          479.81127    479.8042    0.00204918 
  520          479.07396    479.06686   0.001923077 
  484          478.36654    478.35942   0.002066116 
  474          477.68856    477.6814    0.002109705 
  508          477.03956    477.03238   0.001968504 
  484          476.4191     476.41189   0.002066116 
  483          475.82675    475.81951   0.002070393 
  485          475.26206    475.2548    0.002061856 
  459          474.72461    474.71732   0.002178649 
  490          474.21397    474.20665   0.002040816 
  493          473.72972    473.72237   0.002028398 
  512          473.27144    473.26406   0.001953125 
  511          472.83871    472.8313    0.001956947 
  498          472.43113    472.4237    0.002008032 
  496          472.0483     472.04083   0.002016129 
  478          471.68981    471.68231   0.00209205 
  460          471.35526    471.34774   0.002173913 
  499          471.04427    471.03671   0.002004008 
  504          470.75644    470.74886   0.001984127 
  472          470.4914     470.48378   0.002118644 
  443          470.24876    470.24111   0.002257336 
  440          470.02814    470.02046   0.002272727 
  461          469.82917    469.82147   0.002169197 
  443          469.6515     469.64376   0.002257336 
  492          469.49474    469.48697   0.00203252 
  451          469.35855    469.35075   0.002217295 
  482          469.24256    469.23473   0.002074689 
  456          469.14642    469.13856   0.002192982 
  481          469.06979    469.06189   0.002079002 
  480          469.01232    469.00439   0.002083333 
  489          468.97366    468.9657    0.00204499 
  473          468.95349    468.9455    0.002114165 
  485          468.95146    468.94344   0.002061856 
  497          468.96726    468.9592    0.002012072 
  498          469.00054    468.99245   0.002008032 
  462          469.05099    469.04287   0.002164502 
  481          469.11829    469.11014   0.002079002 
  493          469.20213    469.19394   0.002028398 
  477          469.30219    469.29397   0.002096436 
  477          469.41816    469.40991   0.002096436 
  516          469.54974    469.54145   0.001937984 
  500          469.69663    469.68831   0.002     
  449          469.85853    469.85017   0.002227171 
  471          470.03514    470.02675   0.002123142 
  511          470.22617    470.21774   0.001956947 
  479          470.43134    470.42288   0.002087683 
  498          470.65036    470.64186   0.002008032 
  467          470.88295    470.87441   0.002141328 
  471          471.12882    471.12025   0.002123142 
  501          471.38772    471.37911   0.001996008 
  498          471.65936    471.65071   0.002008032 
  487          471.94347    471.93479   0.002053388 
  494          472.23979    472.23108   0.002024291 
  454          472.54806    472.53931   0.002202643 
  466          472.86802    472.85923   0.002145923 
  485          473.19941    473.19059   0.002061856 
  518          473.54198    473.53312   0.001930502 
  458          473.89548    473.88658   0.002183406 
  494          474.25967    474.25073   0.002024291 
  489          474.63429    474.62531   0.00204499 
  470          475.01911    475.01009   0.00212766 
  456          475.41389    475.40483   0.002192982 
  470          475.8184     475.8093    0.00212766 
  479          476.23239    476.22326   0.002087683 
  475          476.65565    476.64648   0.002105263 
  466          477.08795    477.07873   0.002145923 
  479          477.52905    477.5198    0.002087683 
  520          477.97875    477.96946   0.001923077 
  504          478.43683    478.42749   0.001984127 
  507          478.90306    478.89368   0.001972387 
  478          479.37723    479.36782   0.00209205 
  502          479.85915    479.84969   0.001992032 
  507          480.34859    480.33908   0.001972387 
  470          480.84535    480.8358    0.00212766 
  521          481.34923    481.33964   0.001919386 
  498          481.86004    481.85041   0.002008032 
  522          482.37756    482.36789   0.001915709 
  495          482.90162    482.89191   0.002020202 
  470          483.43202    483.42226   0.00212766 
  483          483.96857    483.95877   0.002070393 
  537          484.51108    484.50124   0.001862197 
  546          485.05937    485.04948   0.001831502 
  477          485.61326    485.60332   0.002096436 
  476          486.17256    486.16258   0.00210084 
  494          486.7371     486.72708   0.002024291 
  484          487.30671    487.29664   0.002066116 
  533          487.88122    487.8711    0.001876173 
  466          488.46044    488.45028   0.002145923 
  514          489.04423    489.03402   0.001945525 
  503          489.6324     489.62214   0.001988072 
  545          490.2248     490.2145    0.001834862 
  533          490.82127    490.81092   0.001876173 
  460          491.42165    491.41125   0.002173913 
  508          492.02579    492.01534   0.001968504 
  501          492.63352    492.62302   0.001996008 
  500          493.2447     493.23415   0.002     
  481          493.85918    493.84858   0.002079002 
  502          494.4768     494.46616   0.001992032 
  477          495.09744    495.08674   0.002096436 
  510          495.72093    495.71019   0.001960784 
  473          496.34715    496.33635   0.002114165 
  538          496.97595    496.9651    0.001858736 
  507          497.60719    497.59629   0.001972387 
  490          498.24075    498.2298    0.002040816 
  485          498.87648    498.86548   0.002061856 
  531          499.51426    499.5032    0.001883239 
  488          500.15395    500.14285   0.00204918 
  515          500.79544    500.78428   0.001941748 
  495          501.43859    501.42738   0.002020202 
  498          502.08329    502.07202   0.002008032 
  462          502.72941    502.71809   0.002164502 
  516          503.37683    503.36545   0.001937984 
  497          504.02544    504.014     0.002012072 
  516          504.67511    504.66362   0.001937984 
  479          505.32574    505.3142    0.002087683 
  476          505.97722    505.96562   0.00210084 
  481          506.62943    506.61777   0.002079002 
  496          507.28227    507.27055   0.002016129 
  464          507.93562    507.92385   0.002155172 
  530          508.58939    508.57756   0.001886792 
  482          509.24348    509.23159   0.002074689 
  513          509.89777    509.88583   0.001949318 
  482          510.55218    510.54017   0.002074689 
  494          511.2066     511.19453   0.002024291 
  513          511.86094    511.84881   0.001949318 
  488          512.5151     512.50291   0.00204918 
  519          513.16899    513.15674   0.001926782 
  483          513.82251    513.8102    0.002070393 
  501          514.47559    514.46322   0.001996008 
  492          515.12813    515.1157    0.00203252 
  462          515.78005    515.76755   0.002164502 
  438          516.43125    516.41869   0.002283105 
  505          517.08167    517.06904   0.001980198 
  495          517.7312     517.71851   0.002020202 
  482          518.37978    518.36703   0.002074689 
  513          519.02733    519.01451   0.001949318 
  496          519.67377    519.66088   0.002016129 
  472          520.31902    520.30607   0.002118644 
  508          520.96301    520.94999   0.001968504 
  490          521.60566    521.59257   0.002040816 
  507          522.24691    522.23375   0.001972387 
  488          522.88668    522.87346   0.00204918 
  537          523.52491    523.51162   0.001862197 
  516          524.16153    524.14817   0.001937984 
  507          524.79647    524.78304   0.001972387 
  459          525.42967    525.41616   0.002178649 
  557          526.06106    526.04749   0.001795332 
  520          526.69059    526.67694   0.001923077 
  540          527.31819    527.30447   0.001851852 
  502          527.9438     527.93001   0.001992032 
  509          528.56737    528.5535    0.001964637 
  528          529.18884    529.1749    0.001893939 
  531          529.80815    529.79413   0.001883239 
  538          530.42525    530.41116   0.001858736 
  522          531.04009    531.02592   0.001915709 
  534          531.65261    531.63836   0.001872659 
  551          532.26276    532.24844   0.001814882 
  554          532.87051    532.85611   0.001805054 
  540          533.47578    533.46131   0.001851852 
  502          534.07855    534.06399   0.001992032 
  557          534.67877    534.66413   0.001795332 
  546          535.27638    535.26166   0.001831502 
  529          535.87135    535.85655   0.001890359 
  525          536.46363    536.44875   0.001904762 
  540          537.05319    537.03823   0.001851852 
  545          537.63998    537.62493   0.001834862 
  519          538.22396    538.20883   0.001926782 
  576          538.8051     538.78989   0.001736111 
  536          539.38336    539.36806   0.001865672 
  522          539.9587     539.94331   0.001915709 
  570          540.53109    540.51561   0.001754386 
  549          541.10049    541.08493   0.001821494 
  579          541.66688    541.65123   0.001727116 
  577          542.23021    542.21447   0.001733102 
  589          542.79047    542.77464   0.001697793 
  571          543.34761    543.33169   0.001751313 
  583          543.90162    543.8856    0.001715266 
  550          544.45245    544.43635   0.001818182 
  558          545.0001     544.9839    0.001792115 
  557          545.54452    545.52823   0.001795332 
  579          546.0857     546.06931   0.001727116 
  571          546.6236     546.60712   0.001751313 
  597          547.15822    547.14164   0.001675042 
  544          547.68952    547.67284   0.001838235 
  548          548.21748    548.20071   0.001824818 
  587          548.74209    548.72522   0.001703578 
  584          549.26332    549.24635   0.001712329 
  552          549.78115    549.76408   0.001811594 
  574          550.29557    550.2784    0.00174216 
  547          550.80656    550.78929   0.001828154 
  543          551.31411    551.29673   0.001841621 
  562          551.81819    551.8007    0.001779359 
  577          552.31879    552.3012    0.001733102 
  604          552.8159     552.7982    0.001655629 
  574          553.3095     553.2917    0.00174216 
  623          553.79959    553.78168   0.001605136 
  592          554.28615    554.26814   0.001689189 
  624          554.76917    554.75105   0.001602564 
  534          555.24864    555.2304    0.001872659 
  634          555.72455    555.7062    0.001577287 
  582          556.1969     556.17843   0.001718213 
  591          556.66566    556.64709   0.001692047 
  561          557.13085    557.11215   0.001782531 
  598          557.59244    557.57363   0.001672241 
  574          558.05044    558.03151   0.00174216 
  628          558.50484    558.48579   0.001592357 
  598          558.95563    558.93646   0.001672241 
  604          559.40281    559.38352   0.001655629 
  566          559.84638    559.82697   0.001766784 
  605          560.28633    560.2668    0.001652893 
  575          560.72267    560.70301   0.00173913 
  648          561.15538    561.1356    0.00154321 
  578          561.58448    561.56457   0.001730104 
  578          562.00996    561.98992   0.001730104 
  603          562.43182    562.41165   0.001658375 
  638          562.85006    562.82976   0.001567398 
  639          563.26468    563.24426   0.001564945 
  602          563.67569    563.65513   0.00166113 
  594          564.08309    564.0624    0.001683502 
  600          564.48688    564.46605   0.001666667 
  618          564.88707    564.86611   0.001618123 
  625          565.28366    565.26255   0.0016    
  670          565.67665    565.65541   0.001492537 
  590          566.06606    566.04467   0.001694915 
  615          566.45188    566.43035   0.001626016 
  570          566.83412    566.81245   0.001754386 
  598          567.21279    567.19098   0.001672241 
  613          567.58791    567.56594   0.001631321 
  637          567.95946    567.93735   0.001569859 
  622          568.32748    568.30522   0.001607717 
  573          568.69195    568.66954   0.001745201 
  607          569.0529     569.03034   0.001647446 
  632          569.41034    569.38762   0.001582278 
  603          569.76426    569.74139   0.001658375 
  627          570.11469    570.09166   0.001594896 
  607          570.46164    570.43844   0.001647446 
  609          570.80511    570.78175   0.001642036 
  608          571.14512    571.1216    0.001644737 
  582          571.48168    571.458     0.001718213 
  666          571.81481    571.79096   0.001501502 
  629          572.14451    572.1205    0.001589825 
  611          572.47081    572.44663   0.001636661 
  605          572.79371    572.76936   0.001652893 
  572          573.11324    573.08871   0.001748252 
  618          573.4294     573.40469   0.001618123 
  599          573.7422     573.71733   0.001669449 
  593          574.05168    574.02662   0.001686341 
  674          574.35784    574.3326    0.00148368 
  599          574.66069    574.63527   0.001669449 
  615          574.96026    574.93466   0.001626016 
  594          575.25657    575.23077   0.001683502 
  613          575.54962    575.52364   0.001631321 
  632          575.83944    575.81327   0.001582278 
  576          576.12604    576.09968   0.001736111 
  572          576.40945    576.38289   0.001748252 
  628          576.68968    576.66292   0.001592357 
  597          576.96675    576.93979   0.001675042 
  572          577.24068    577.21352   0.001748252 
  614          577.51149    577.48413   0.001628664 
  617          577.7792     577.75164   0.001620746 
  568          578.04384    578.01606   0.001760563 
  575          578.30541    578.27742   0.00173913 
  603          578.56394    578.53574   0.001658375 
  575          578.81945    578.79103   0.00173913 
  548          579.07197    579.04333   0.001824818 
  534          579.32151    579.29265   0.001872659 
  569          579.56809    579.53901   0.001757469 
  558          579.81175    579.78244   0.001792115 
  576          580.05249    580.02296   0.001736111 
  558          580.29035    580.26058   0.001792115 
  563          580.52534    580.49534   0.001776199 
  537          580.75749    580.72725   0.001862197 
  547          580.98682    580.95634   0.001828154 
  545          581.21335    581.18263   0.001834862 
  556          581.43711    581.40615   0.001798561 
  562          581.65812    581.62691   0.001779359 
  509          581.87641    581.84495   0.001964637 
  524          582.092      582.06028   0.001908397 
  541          582.3049     582.27293   0.001848429 
  506          582.51516    582.48293   0.001976285 
  523          582.72279    582.69029   0.001912046 
  530          582.92782    582.89505   0.001886792 
  530          583.13026    583.09723   0.001886792 
  540          583.33016    583.29685   0.001851852 
  520          583.52753    583.49394   0.001923077 
  544          583.72239    583.68853   0.001838235 
  555          583.91478    583.88063   0.001801802 
  535          584.10472    584.07028   0.001869159 
  476          584.29223    584.2575    0.00210084 
  567          584.47734    584.44232   0.001763668 
  511          584.66008    584.62476   0.001956947 
  538          584.84048    584.80485   0.001858736 
  513          585.01855    584.98262   0.001949318 
  562          585.19433    585.15809   0.001779359 
  576          585.36784    585.33128   0.001736111 
  541          585.53911    585.50224   0.001848429 
  546          585.70817    585.67097   0.001831502 
  523          585.87504    585.83751   0.001912046 
  516          586.03975    586.00189   0.001937984 
  535          586.20233    586.16414   0.001869159 
  491          586.3628     586.32427   0.00203666 
  539          586.5212     586.48232   0.001855288 
  569          586.67754    586.63831   0.001757469 
  548          586.83186    586.79228   0.001824818 
  490          586.98419    586.94425   0.002040816 
  503          587.13455    587.09424   0.001988072 
  527          587.28297    587.24229   0.001897533 
  551          587.42947    587.38842   0.001814882 
  534          587.57409    587.53266   0.001872659 
  535          587.71686    587.67504   0.001869159 
  536          587.85779    587.81559   0.001865672 
  561          587.99693    587.95433   0.001782531 
  541          588.13429    588.09129   0.001848429 
  552          588.26991    588.2265    0.001811594 
  568          588.40381    588.35999   0.001760563 
  522          588.53602    588.49178   0.001915709 
  496          588.66657    588.62191   0.002016129 
  571          588.7955     588.7504    0.001751313 
  543          588.92282    588.87729   0.001841621 
  540          589.04856    589.00259   0.001851852 
  515          589.17276    589.12633   0.001941748 
  538          589.29544    589.24856   0.001858736 
  523          589.41663    589.36928   0.001912046 
  619          589.53635    589.48854   0.001615509 
  541          589.65465    589.60636   0.001848429 
  531          589.77154    589.72277   0.001883239 
  528          589.88705    589.83779   0.001893939 
  553          590.00122    589.95146   0.001808318 
  534          590.11407    590.0638    0.001872659 
  539          590.22563    590.17484   0.001855288 
  588          590.33592    590.28462   0.00170068 
  537          590.44499    590.39315   0.001862197 
  560          590.55284    590.50047   0.001785714 
  570          590.65952    590.6066    0.001754386 
  522          590.76505    590.71158   0.001915709 
  558          590.86947    590.81542   0.001792115 
  563          590.97279    590.91817   0.001776199 
  528          591.07504    591.01984   0.001893939 
  561          591.17626    591.12048   0.001782531 
  546          591.27648    591.22009   0.001831502 
  542          591.37572    591.31872   0.001845018 
  543          591.474      591.41638   0.001841621 
  530          591.57137    591.51312   0.001886792 
  548          591.66784    591.60895   0.001824818 
  547          591.76345    591.7039    0.001828154 
  551          591.85822    591.79801   0.001814882 
  554          591.95218    591.89129   0.001805054 
  559          592.04536    591.98379   0.001788909 
  526          592.13779    592.07552   0.001901141 
  548          592.22949    592.16651   0.001824818 
  554          592.32049    592.25679   0.001805054 
  553          592.41083    592.34639   0.001808318 
  565          592.50052    592.43534   0.001769912 
  570          592.5896     592.52366   0.001754386 
  550          592.6781     592.61138   0.001818182 
  554          592.76603    592.69853   0.001805054 
  537          592.85344    592.78513   0.001862197 
  563          592.94034    592.87122   0.001776199 
  561          593.02676    592.95681   0.001782531 
  546          593.11274    593.04194   0.001831502 
  524          593.1983     593.12664   0.001908397 
  504          593.28346    593.21093   0.001984127 
  557          593.36825    593.29483   0.001795332 
  538          593.45271    593.37838   0.001858736 
  577          593.53685    593.46159   0.001733102 
  597          593.62071    593.54451   0.001675042 
  559          593.70431    593.62715   0.001788909 
  565          593.78768    593.70954   0.001769912 
  519          593.87084    593.7917    0.001926782 
  530          593.95383    593.87367   0.001886792 
  578          594.03666    593.95546   0.001730104 
  575          594.11937    594.03712   0.00173913 
  553          594.20198    594.11865   0.001808318 
  528          594.28452    594.20008   0.001893939 
  555          594.36701    594.28145   0.001801802 
  526          594.44948    594.36278   0.001901141 
  553          594.53196    594.44409   0.001808318 
  551          594.61447    594.52541   0.001814882 
  569          594.69704    594.60677   0.001757469 
  547          594.77969    594.68818   0.001828154 
  547          594.86246    594.76968   0.001828154 
  550          594.94536    594.85129   0.001818182 
  547          595.02842    594.93303   0.001828154 
  557          595.11167    595.01493   0.001795332 
  532          595.19513    595.09702   0.001879699 
  619          595.27883    595.17931   0.001615509 
  553          595.36279    595.26183   0.001808318 
  573          595.44704    595.34462   0.001745201 
  559          595.5316     595.42768   0.001788909 
  562          595.6165     595.51105   0.001779359 
  610          595.70177    595.59475   0.001639344 
  550          595.78742    595.6788    0.001818182 
  546          595.87349    595.76323   0.001831502 
  556          595.95999    595.84806   0.001798561 
  559          596.04696    595.93331   0.001788909 
  584          596.13441    596.01901   0.001712329 
  566          596.22238    596.10518   0.001766784 
  568          596.31088    596.19184   0.001760563 
  574          596.39994    596.27902   0.00174216 
  587          596.48958    596.36674   0.001703578 
  576          596.57984    596.45503   0.001736111 
  573          596.67072    596.54389   0.001745201 
  608          596.76226    596.63337   0.001644737 
  582          596.85448    596.72347   0.001718213 
  585          596.94741    596.81422   0.001709402 
  553          597.04106    596.90565   0.001808318 
  576          597.13547    596.99777   0.001736111 
  589          597.23065    597.09061   0.001697793 
  582          597.32663    597.18419   0.001718213 
  575          597.42343    597.27853   0.00173913 
  587          597.52107    597.37365   0.001703578 
  501          597.61959    597.46957   0.001996008 
  587          597.719      597.56631   0.001703578 
  570          597.81932    597.66391   0.001754386 
  548          597.92059    597.76236   0.001824818 
  597          598.02281    597.8617    0.001675042 
  570          598.12603    597.96195   0.001754386 
  571          598.23025    598.06313   0.001751313 
  602          598.3355     598.16525   0.00166113 
  557          598.44181    598.26834   0.001795332 
  590          598.5492     598.37242   0.001694915 
  597          598.65769    598.4775    0.001675042 
  564          598.76731    598.58361   0.00177305 
  590          598.87808    598.69077   0.001694915 
  585          598.99002    598.79899   0.001709402 
  594          599.10315    598.90829   0.001683502 
  622          599.2175     599.0187    0.001607717 
  605          599.3331     599.13023   0.001652893 
  540          599.44996    599.2429    0.001851852 
  593          599.56812    599.35673   0.001686341 
  584          599.68759    599.47174   0.001712329 
  562          599.80839    599.58794   0.001779359 
  612          599.93056    599.70536   0.001633987 
  603          600.05412    599.82401   0.001658375 
  546          600.17908    599.94391   0.001831502 
  567          600.30549    600.06507   0.001763668 
  565          600.43335    600.18753   0.001769912 
  605          600.5627     600.31128   0.001652893 
  577          600.69357    600.43635   0.001733102 
  567          600.82597    600.56276   0.001763668 
  608          600.95994    600.69053   0.001644737 
  611          601.0955     600.81966   0.001636661 
  630          601.23267    600.95018   0.001587302 
  561          601.3715     601.0821    0.001782531 
  552          601.51199    601.21545   0.001811594 
  627          601.65419    601.35022   0.001594896 
  587          601.79813    601.48645   0.001703578 
  584          601.94382    601.62415   0.001712329 
  634          602.09131    601.76333   0.001577287 
  594          602.24063    601.904     0.001683502 
  629          602.3918     602.04619   0.001589825 
  617          602.54486    602.18991   0.001620746 
  613          602.69985    602.33517   0.001631321 
  590          602.85681    602.48199   0.001694915 
  595          603.01576    602.63038   0.001680672 
  606          603.17675    602.78036   0.001650165 
  605          603.33982    602.93195   0.001652893 
  592          603.50501    603.08514   0.001689189 
  551          603.67236    603.23997   0.001814882 
  622          603.84193    603.39644   0.001607717 
  598          604.01375    603.55457   0.001672241 
  610          604.18788    603.71437   0.001639344 
  613          604.36438    603.87586   0.001631321 
  623          604.54329    604.03904   0.001605136 
  636          604.72469    604.20393   0.001572327 
  644          604.90862    604.37055   0.001552795 
  584          605.09517    604.5389    0.001712329 
  615          605.2844     604.70901   0.001626016 
  625          605.47639    604.88087   0.0016    
  619          605.67121    605.05451   0.001615509 
  569          605.86897    605.22993   0.001757469 
  600          606.06976    605.40715   0.001666667 
  618          606.27367    605.58619   0.001618123 
  612          606.48082    605.76704   0.001633987 
  589          606.69134    605.94972   0.001697793 
  622          606.90534    606.13425   0.001607717 
  608          607.12298    606.32064   0.001644737 
  632          607.3444     606.50889   0.001582278 
  604          607.56978    606.69902   0.001655629 
  621          607.79932    606.89104   0.001610306 
  612          608.0332     607.08495   0.001633987 
  631          608.27166    607.28077   0.001584786 
  648          608.51495    607.47852   0.00154321 
  600          608.76334    607.67819   0.001666667 
  633          609.01716    607.8798    0.001579779 
  621          609.27674    608.08336   0.001610306 
  640          609.54246    608.28888   0.0015625 
  667          609.81477    608.49636   0.00149925 
  633          610.09415    608.70583   0.001579779 
  658          610.38118    608.91728   0.001519757 
  666          610.67652    609.13072   0.001501502 
  640          610.98095    609.34617   0.0015625 
  658          611.29545    609.56363   0.001519757 
  681          611.62127    609.78311   0.001468429 
  642          611.96011    610.00462   0.001557632 
  737          612.3144     610.22817   0.001356852 
  658          612.68771    610.45377   0.001519757 
  661          613.08549    610.68142   0.001512859 
  684          613.51616    610.91113   0.001461988 
  722          613.99279    611.14291   0.001385042 
  715          614.53542    611.37676   0.001398601 
  712          615.17441    611.6127    0.001404494 
  748          615.95479    611.85073   0.001336898 
  749          616.94159    612.09086   0.001335113 
  758          618.22646    612.3331    0.001319261 
  736          619.93406    612.57744   0.001358696 
  777          622.22871    612.8239    0.001287001 
  783          625.3185     613.07249   0.001277139 
  768          629.45727    613.32321   0.001302083 
  829          634.93859    613.57606   0.001206273 
  833          642.08467    613.83106   0.00120048 
  803          651.2233     614.0882    0.00124533 
  888          662.65962    614.3475    0.001126126 
  883          676.63146    614.60896   0.001132503 
  894          693.26672    614.87258   0.001118568 
  927          712.53178    615.13837   0.001078749 
  924          734.19534    615.40634   0.001082251 
  974          757.78818    615.67649   0.001026694 
  944          782.59758    615.94882   0.001059322 
  970          807.66936    616.22334   0.001030928 
  882          831.8507     616.50005   0.001133787 
  852          853.84107    616.77896   0.001173709 
  889          872.29748    617.06008   0.001124859 
  896          885.9609     617.3434    0.001116071 
  809          893.82468    617.62893   0.001236094 
  804          895.28974    617.91667   0.001243781 
  721          890.27077    618.20664   0.001386963 
  742          879.20555    618.49882   0.001347709 
  664          862.97268    618.79322   0.001506024 
  754          842.74589    619.08986   0.00132626 
  677          819.84513    619.38872   0.001477105 
  682          795.58849    619.68982   0.001466276 
  722          771.18963    619.99315   0.001385042 
  707          747.67419    620.29873   0.001414427 
  716          725.84559    620.60654   0.001396648 
  673          706.25776    620.9166    0.001485884 
  746          689.22853    621.2289    0.001340483 
  706          674.85803    621.54345   0.001416431
[truncated: 401,731 more chars]
